# Supplementary material for: Pre-treatment untargeted cerebrospinal fluid metabolomic profiling in tuberculous meningitis uncovers pathways associated with mortality
Source: Med. Author manuscript; Available in PMC 2026 Feb 19. (PMC7618751; doi:10.1016/j.medj.2025.100703)
Supplement: Supplementary Materials [file EMS212236-supplement-Supplementary_Materials.zip]

Archive with 3 entries (3 files):
- 1-s2.0-S2666634025001308-mmc1.pdf
- 1-s2.0-S2666634025001308-mmc2.xlsx
- 1-s2.0-S2666634025001308-mmc3.pdf
