# Supplementary material for: Pre-treatment untargeted cerebrospinal fluid metabolomic profiling in tuberculous meningitis uncovers pathways associated with mortality
Source: Med. Author manuscript; Available in PMC 2026 Feb 19. (PMC7618751; doi:10.1016/j.medj.2025.100703)
Supplement: Supplementary Materials [file EMS212236-supplement-Supplementary_Materials.zip › 1-s2.0-S2666634025001308-mmc2.xlsx]

## Sheet: Patient_data
PatientID	cohort	sex	age	HIV	diagnosis	outcome_day_60	length_of_follow_up_until_day_60
VN_0001	Vietnam	Male	24	HIV-positive	TBM	Dead	28
VN_0002	Vietnam	Male	31	HIV-positive	TBM	Alive	60
VN_0003	Vietnam	Female	38	HIV-positive	TBM	Dead	13
VN_0004	Vietnam	Male	34	HIV-positive	TBM	Alive	60
VN_0005	Vietnam	Female	30	HIV-positive	TBM	Alive	60
VN_0006	Vietnam	Male	24	HIV-positive	TBM	Alive	60
VN_0007	Vietnam	Male	23	HIV-positive	TBM	Alive	60
VN_0008	Vietnam	Male	32	HIV-positive	TBM	Alive	60
VN_0009	Vietnam	Male	36	HIV-positive	TBM	Alive	60
VN_0010	Vietnam	Male	32	HIV-positive	TBM	Alive	60
VN_0011	Vietnam	Male	38	HIV-positive	TBM	Alive	60
VN_0012	Vietnam	Male	27	HIV-positive	TBM	Alive	60
VN_0013	Vietnam	Female	38	HIV-positive	TBM	Alive	60
VN_0014	Vietnam	Male	30	HIV-positive	TBM	Alive	60
VN_0015	Vietnam	Female	30	HIV-positive	TBM	Alive	60
VN_0016	Vietnam	Male	28	HIV-positive	TBM	Alive	60
VN_0017	Vietnam	Male	49	HIV-positive	TBM	Alive	60
VN_0018	Vietnam	Male	34	HIV-positive	TBM	Alive	60
VN_0019	Vietnam	Male	18	HIV-positive	TBM	Follow-up < 60 days	35
VN_0020	Vietnam	Female	26	HIV-positive	TBM	Alive	60
VN_0021	Vietnam	Male	31	HIV-positive	TBM	Alive	60
VN_0022	Vietnam	Male	23	HIV-positive	TBM	Alive	60
VN_0023	Vietnam	Female	39	HIV-positive	TBM	Alive	60
VN_0024	Vietnam	Female	23	HIV-positive	Cryptococcal meningitis	Follow-up < 60 days	3
VN_0025	Vietnam	Female	48	HIV-positive	TBM	Alive	60
VN_0026	Vietnam	Male	37	HIV-positive	Cryptococcal meningitis	Alive	60
VN_0027	Vietnam	Male	37	HIV-positive	TBM	Alive	60
VN_0028	Vietnam	Male	34	HIV-positive	TBM	Alive	60
VN_0029	Vietnam	Male	32	HIV-positive	Cryptococcal meningitis	Follow-up < 60 days	4
VN_0030	Vietnam	Male	40	HIV-positive	TBM	Alive	60
VN_0031	Vietnam	Male	36	HIV-positive	TBM	Alive	60
VN_0032	Vietnam	Male	25	HIV-positive	TBM	Alive	60
VN_0033	Vietnam	Male	43	HIV-positive	TBM	Alive	60
VN_0034	Vietnam	Male	43	HIV-positive	TBM	Alive	60
VN_0035	Vietnam	Male	32	HIV-positive	TBM	Alive	60
VN_0036	Vietnam	Male	26	HIV-positive	TBM	Alive	60
VN_0037	Vietnam	Male	48	HIV-positive	TBM	Alive	60
VN_0038	Vietnam	Male	27	HIV-positive	TBM	Alive	60
VN_0039	Vietnam	Male	32	HIV-positive	TBM	Alive	60
VN_0040	Vietnam	Male	29	HIV-positive	TBM	Alive	60
VN_0041	Vietnam	Male	24	HIV-positive	TBM	Alive	60
VN_0042	Vietnam	Male	36	HIV-positive	TBM	Alive	60
VN_0043	Vietnam	Female	35	HIV-positive	TBM	Alive	60
VN_0044	Vietnam	Female	46	HIV-positive	TBM	Alive	60
VN_0045	Vietnam	Female	30	HIV-positive	TBM	Alive	60
VN_0046	Vietnam	Male	34	HIV-positive	TBM	Alive	60
VN_0047	Vietnam	Male	28	HIV-positive	TBM	Dead	58
VN_0048	Vietnam	Male	32	HIV-positive	TBM	Alive	60
VN_0049	Vietnam	Male	39	HIV-positive	TBM	Alive	60
VN_0050	Vietnam	Male	29	HIV-positive	TBM	Alive	60
VN_0051	Vietnam	Male	27	HIV-positive	TBM	Alive	60
VN_0052	Vietnam	Male	44	HIV-positive	Cryptococcal meningitis	Follow-up < 60 days	2
VN_0053	Vietnam	Male	29	HIV-positive	TBM	Dead	3
VN_0054	Vietnam	Male	32	HIV-positive	TBM	Alive	60
VN_0055	Vietnam	Female	28	HIV-positive	Cryptococcal meningitis	Follow-up < 60 days	7
VN_0056	Vietnam	Male	34	HIV-positive	TBM	Alive	60
VN_0057	Vietnam	Male	26	HIV-positive	TBM	Alive	60
VN_0058	Vietnam	Male	41	HIV-positive	TBM	Alive	60
VN_0059	Vietnam	Male	39	HIV-positive	TBM	Alive	60
VN_0060	Vietnam	Male	35	HIV-positive	TBM	Dead	5
VN_0061	Vietnam	Male	31	HIV-positive	TBM	Alive	60
VN_0062	Vietnam	Male	40	HIV-positive	TBM	Alive	60
VN_0063	Vietnam	Male	44	HIV-positive	TBM	Alive	60
VN_0064	Vietnam	Male	39	HIV-positive	TBM	Dead	50
VN_0065	Vietnam	Male	33	HIV-positive	TBM	Alive	60
VN_0066	Vietnam	Female	53	HIV-positive	TBM	Alive	60
VN_0067	Vietnam	Male	33	HIV-positive	TBM	Alive	60
VN_0068	Vietnam	Male	30	HIV-positive	TBM	Alive	60
VN_0069	Vietnam	Female	31	HIV-positive	TBM	Alive	60
VN_0070	Vietnam	Male	35	HIV-positive	TBM	Alive	60
VN_0071	Vietnam	Male	25	HIV-positive	TBM	Alive	60
VN_0072	Vietnam	Male	35	HIV-positive	TBM	Dead	2
VN_0073	Vietnam	Male	20	HIV-positive	TBM	Alive	60
VN_0074	Vietnam	Male	32	HIV-positive	TBM	Alive	60
VN_0075	Vietnam	Male	28	HIV-positive	TBM	Alive	60
VN_0076	Vietnam	Male	41	HIV-positive	TBM	Alive	60
VN_0077	Vietnam	Female	32	HIV-positive	TBM	Alive	60
VN_0078	Vietnam	Male	34	HIV-positive	TBM	Alive	60
VN_0079	Vietnam	Male	31	HIV-positive	TBM	Alive	60
VN_0080	Vietnam	Male	34	HIV-positive	TBM	Alive	60
VN_0081	Vietnam	Male	23	HIV-positive	TBM	Alive	60
VN_0082	Vietnam	Male	30	HIV-positive	TBM	Dead	44
VN_0083	Vietnam	Male	34	HIV-positive	TBM	Dead	6
VN_0084	Vietnam	Female	44	HIV-positive	TBM	Alive	60
VN_0085	Vietnam	Male	28	HIV-positive	TBM	Alive	60
VN_0086	Vietnam	Male	36	HIV-positive	TBM	Alive	60
VN_0087	Vietnam	Male	40	HIV-positive	TBM	Alive	60
VN_0088	Vietnam	Male	36	HIV-positive	TBM	Alive	60
VN_0089	Vietnam	Female	32	HIV-positive	TBM	Alive	60
VN_0090	Vietnam	Male	34	HIV-positive	TBM	Alive	60
VN_0091	Vietnam	Male	49	HIV-positive	TBM	Alive	60
VN_0092	Vietnam	Male	45	HIV-positive	TBM	Alive	60
VN_0093	Vietnam	Male	48	HIV-positive	TBM	Dead	4
VN_0094	Vietnam	Male	34	HIV-positive	TBM	Alive	60
VN_0095	Vietnam	Male	39	HIV-positive	TBM	Alive	60
VN_0096	Vietnam	Male	28	HIV-positive	TBM	Dead	14
VN_0097	Vietnam	Male	36	HIV-positive	TBM	Dead	46
VN_0098	Vietnam	Male	34	HIV-positive	TBM	Dead	14
VN_0099	Vietnam	Female	26	HIV-positive	TBM	Dead	53
VN_0100	Vietnam	Male	34	HIV-positive	TBM	Alive	60
VN_0101	Vietnam	Male	35	HIV-positive	TBM	Alive	60
VN_0102	Vietnam	Male	35	HIV-positive	Cryptococcal meningitis	Follow-up < 60 days	4
VN_0103	Vietnam	Male	37	HIV-positive	TBM	Alive	60
VN_0104	Vietnam	Male	41	HIV-positive	TBM	Alive	60
VN_0105	Vietnam	Male	30	HIV-positive	TBM	Alive	60
VN_0106	Vietnam	Male	39	HIV-positive	TBM	Alive	60
VN_0107	Vietnam	Male	36	HIV-positive	TBM	Alive	60
VN_0108	Vietnam	Male	38	HIV-positive	TBM	Dead	47
VN_0109	Vietnam	Male	40	HIV-positive	TBM	Alive	60
VN_0110	Vietnam	Male	43	HIV-positive	TBM	Alive	60
VN_0111	Vietnam	Male	30	HIV-positive	TBM	Alive	60
VN_0112	Vietnam	Male	27	HIV-positive	TBM	Dead	16
VN_0113	Vietnam	Male	31	HIV-positive	TBM	Dead	5
VN_0114	Vietnam	Male	33	HIV-positive	TBM	Dead	9
VN_0115	Vietnam	Male	28	HIV-positive	TBM	Dead	19
VN_0116	Vietnam	Male	42	HIV-positive	TBM	Alive	60
VN_0117	Vietnam	Male	30	HIV-positive	TBM	Dead	17
VN_0118	Vietnam	Male	33	HIV-positive	TBM	Dead	7
VN_0119	Vietnam	Male	33	HIV-positive	TBM	Dead	36
VN_0120	Vietnam	Female	38	HIV-positive	TBM	Dead	11
VN_0121	Vietnam	Male	35	HIV-positive	TBM	Alive	60
VN_0122	Vietnam	Male	30	HIV-positive	TBM	Dead	17
VN_0123	Vietnam	Male	34	HIV-positive	TBM	Dead	12
VN_0124	Vietnam	Male	24	HIV-positive	TBM	Alive	60
VN_0125	Vietnam	Female	29	HIV-positive	TBM	Dead	54
VN_0126	Vietnam	Male	34	HIV-positive	TBM	Alive	60
VN_0127	Vietnam	Male	34	HIV-positive	TBM	Dead	2
VN_0128	Vietnam	Female	19	HIV-positive	TBM	Dead	2
VN_0129	Vietnam	Male	31	HIV-positive	TBM	Alive	60
VN_0130	Vietnam	Female	33	HIV-positive	TBM	Alive	60
VN_0131	Vietnam	Female	36	HIV-positive	TBM	Dead	3
VN_0132	Vietnam	Female	28	HIV-negative	TBM	Alive	60
VN_0133	Vietnam	Female	79	HIV-negative	TBM	Alive	60
VN_0134	Vietnam	Male	33	HIV-negative	TBM	Alive	60
VN_0135	Vietnam	Female	24	HIV-negative	TBM	Alive	60
VN_0136	Vietnam	Male	58	HIV-negative	TBM	Alive	60
VN_0137	Vietnam	Male	21	HIV-negative	TBM	Alive	60
VN_0138	Vietnam	Female	43	HIV-negative	TBM	Alive	60
VN_0139	Vietnam	Female	66	HIV-negative	TBM	Alive	60
VN_0140	Vietnam	Male	25	HIV-negative	TBM	Alive	60
VN_0141	Vietnam	Male	42	HIV-negative	TBM	Alive	60
VN_0142	Vietnam	Male	18	HIV-negative	TBM	Alive	60
VN_0143	Vietnam	Female	55	HIV-negative	TBM	Alive	60
VN_0144	Vietnam	Female	25	HIV-negative	TBM	Alive	60
VN_0145	Vietnam	Male	40	HIV-negative	TBM	Alive	60
VN_0146	Vietnam	Male	27	HIV-negative	TBM	Alive	60
VN_0147	Vietnam	Male	39	HIV-negative	Cryptococcal meningitis	Alive	60
VN_0148	Vietnam	Male	74	HIV-negative	TBM	Alive	60
VN_0149	Vietnam	Male	68	HIV-negative	TBM	Alive	60
VN_0150	Vietnam	Female	23	HIV-negative	TBM	Alive	60
VN_0151	Vietnam	Male	18	HIV-negative	TBM	Alive	60
VN_0152	Vietnam	Male	69	HIV-negative	TBM	Alive	60
VN_0153	Vietnam	Female	40	HIV-negative	TBM	Alive	60
VN_0154	Vietnam	Male	49	HIV-negative	TBM	Alive	60
VN_0155	Vietnam	Male	31	HIV-negative	TBM	Alive	60
VN_0156	Vietnam	Male	39	HIV-negative	TBM	Alive	60
VN_0157	Vietnam	Female	33	HIV-negative	TBM	Alive	60
VN_0158	Vietnam	Male	47	HIV-negative	TBM	Alive	60
VN_0159	Vietnam	Male	32	HIV-negative	TBM	Alive	60
VN_0160	Vietnam	Male	49	HIV-negative	TBM	Alive	60
VN_0161	Vietnam	Male	22	HIV-negative	TBM	Alive	60
VN_0162	Vietnam	Male	46	HIV-negative	TBM	Alive	60
VN_0163	Vietnam	Male	22	HIV-negative	TBM	Alive	60
VN_0164	Vietnam	Male	27	HIV-negative	TBM	Alive	60
VN_0165	Vietnam	Male	26	HIV-negative	TBM	Alive	60
VN_0166	Vietnam	Male	40	HIV-negative	TBM	Alive	60
VN_0167	Vietnam	Female	57	HIV-negative	TBM	Alive	60
VN_0168	Vietnam	Female	26	HIV-negative	TBM	Alive	60
VN_0169	Vietnam	Female	37	HIV-negative	TBM	Alive	60
VN_0170	Vietnam	Male	18	HIV-negative	TBM	Alive	60
VN_0171	Vietnam	Male	43	HIV-negative	TBM	Alive	60
VN_0172	Vietnam	Male	50	HIV-negative	TBM	Alive	60
VN_0173	Vietnam	Male	20	HIV-negative	TBM	Alive	60
VN_0174	Vietnam	Male	62	HIV-negative	TBM	Alive	60
VN_0175	Vietnam	Female	19	HIV-negative	TBM	Alive	60
VN_0176	Vietnam	Female	62	HIV-negative	TBM	Alive	60
VN_0177	Vietnam	Male	48	HIV-negative	TBM	Alive	60
VN_0178	Vietnam	Female	70	HIV-negative	TBM	Alive	60
VN_0179	Vietnam	Female	21	HIV-negative	TBM	Alive	60
VN_0180	Vietnam	Male	41	HIV-negative	TBM	Alive	60
VN_0181	Vietnam	Male	41	HIV-negative	TBM	Alive	60
VN_0182	Vietnam	Female	56	HIV-negative	TBM	Dead	44
VN_0183	Vietnam	Male	39	HIV-negative	TBM	Alive	60
VN_0184	Vietnam	Female	39	HIV-negative	TBM	Alive	60
VN_0185	Vietnam	Female	66	HIV-negative	TBM	Alive	60
VN_0186	Vietnam	Male	47	HIV-negative	TBM	Alive	60
VN_0187	Vietnam	Male	56	HIV-negative	TBM	Dead	53
VN_0188	Vietnam	Male	58	HIV-negative	TBM	Alive	60
VN_0189	Vietnam	Male	23	HIV-negative	TBM	Alive	60
VN_0190	Vietnam	Female	66	HIV-negative	TBM	Alive	60
VN_0191	Vietnam	Female	48	HIV-negative	TBM	Alive	60
VN_0192	Vietnam	Male	61	HIV-negative	TBM	Dead	8
VN_0193	Vietnam	Male	24	HIV-negative	TBM	Alive	60
VN_0194	Vietnam	Male	26	HIV-negative	TBM	Alive	60
VN_0195	Vietnam	Male	63	HIV-negative	TBM	Alive	60
VN_0196	Vietnam	Male	64	HIV-negative	TBM	Alive	60
VN_0197	Vietnam	Male	58	HIV-negative	TBM	Alive	60
VN_0198	Vietnam	Female	20	HIV-negative	TBM	Alive	60
VN_0199	Vietnam	Male	63	HIV-negative	TBM	Alive	60
VN_0200	Vietnam	Female	66	HIV-negative	TBM	Alive	60
VN_0201	Vietnam	Male	28	HIV-negative	TBM	Alive	60
VN_0202	Vietnam	Male	25	HIV-negative	TBM	Alive	60
VN_0203	Vietnam	Male	51	HIV-negative	TBM	Alive	60
VN_0204	Vietnam	Female	36	HIV-negative	TBM	Alive	60
VN_0205	Vietnam	Male	55	HIV-negative	TBM	Alive	60
VN_0206	Vietnam	Male	82	HIV-negative	TBM	Alive	60
VN_0207	Vietnam	Female	71	HIV-negative	TBM	Alive	60
VN_0208	Vietnam	Female	33	HIV-negative	TBM	Alive	60
VN_0209	Vietnam	Male	41	HIV-negative	TBM	Alive	60
VN_0210	Vietnam	Male	70	HIV-negative	TBM	Alive	60
VN_0211	Vietnam	Female	44	HIV-negative	TBM	Alive	60
VN_0212	Vietnam	Female	49	HIV-negative	TBM	Alive	60
VN_0213	Vietnam	Male	22	HIV-negative	TBM	Alive	60
VN_0214	Vietnam	Female	63	HIV-negative	TBM	Alive	60
VN_0215	Vietnam	Male	53	HIV-negative	TBM	Alive	60
VN_0216	Vietnam	Female	44	HIV-negative	TBM	Alive	60
VN_0217	Vietnam	Female	34	HIV-negative	TBM	Alive	60
VN_0218	Vietnam	Female	23	HIV-negative	TBM	Alive	60
VN_0219	Vietnam	Female	61	HIV-negative	TBM	Alive	60
VN_0220	Vietnam	Male	22	HIV-negative	TBM	Alive	60
VN_0221	Vietnam	Female	81	HIV-negative	TBM	Dead	21
VN_0222	Vietnam	Male	53	HIV-negative	Non-infectious control	Follow-up < 60 days	47
VN_0223	Vietnam	Male	28	HIV-negative	TBM	Alive	60
VN_0224	Vietnam	Female	31	HIV-negative	TBM	Alive	60
VN_0225	Vietnam	Male	40	HIV-negative	TBM	Alive	60
VN_0226	Vietnam	Female	50	HIV-negative	TBM	Alive	60
VN_0227	Vietnam	Male	77	HIV-negative	TBM	Alive	60
VN_0228	Vietnam	Female	48	HIV-negative	TBM	Alive	60
VN_0229	Vietnam	Female	38	HIV-negative	TBM	Alive	60
VN_0230	Vietnam	Female	38	HIV-negative	TBM	Alive	60
VN_0231	Vietnam	Male	76	HIV-negative	TBM	Dead	3
VN_0232	Vietnam	Female	74	HIV-negative	TBM	Dead	11
VN_0233	Vietnam	Female	22	HIV-negative	TBM	Alive	60
VN_0234	Vietnam	Male	71	HIV-negative	TBM	Alive	60
VN_0235	Vietnam	Male	32	HIV-negative	TBM	Alive	60
VN_0236	Vietnam	Male	39	HIV-negative	TBM	Alive	60
VN_0237	Vietnam	Female	51	HIV-negative	TBM	Alive	60
VN_0238	Vietnam	Female	83	HIV-negative	TBM	Dead	28
VN_0239	Vietnam	Male	44	HIV-negative	TBM	Dead	13
VN_0240	Vietnam	Female	67	HIV-negative	TBM	Dead	11
VN_0241	Vietnam	Male	36	HIV-negative	TBM	Alive	60
VN_0242	Vietnam	Female	30	HIV-negative	TBM	Alive	60
VN_0243	Vietnam	Male	51	HIV-negative	TBM	Alive	60
VN_0244	Vietnam	Female	28	HIV-negative	TBM	Alive	60
VN_0245	Vietnam	Female	59	HIV-negative	TBM	Alive	60
VN_0246	Vietnam	Male	50	HIV-negative	TBM	Alive	60
VN_0247	Vietnam	Female	68	HIV-negative	TBM	Alive	60
VN_0248	Vietnam	Male	74	HIV-negative	TBM	Dead	48
VN_0249	Vietnam	Male	46	HIV-negative	TBM	Dead	23
VN_0250	Vietnam	Female	71	HIV-negative	TBM	Alive	60
VN_0251	Vietnam	Male	58	HIV-negative	TBM	Dead	14
VN_0252	Vietnam	Male	64	HIV-negative	TBM	Alive	60
VN_0253	Vietnam	Male	42	HIV-negative	TBM	Alive	60
VN_0254	Vietnam	Female	20	HIV-negative	TBM	Alive	60
VN_0255	Vietnam	Male	45	HIV-negative	TBM	Alive	60
VN_0256	Vietnam	Male	60	HIV-negative	TBM	Dead	4
VN_0257	Vietnam	Male	58	HIV-negative	TBM	Alive	60
VN_0258	Vietnam	Female	53	HIV-negative	TBM	Alive	60
VN_0259	Vietnam	Female	35	HIV-negative	TBM	Alive	60
VN_0260	Vietnam	Female	23	HIV-negative	TBM	Alive	60
VN_0261	Vietnam	Male	36	HIV-negative	TBM	Alive	60
VN_0262	Vietnam	Male	66	HIV-negative	TBM	Alive	60
VN_0263	Vietnam	Female	47	HIV-negative	TBM	Alive	60
VN_0264	Vietnam	Female	32	HIV-negative	TBM	Alive	60
VN_0265	Vietnam	Male	54	HIV-negative	TBM	Alive	60
VN_0266	Vietnam	Male	31	HIV-negative	TBM	Alive	60
VN_0267	Vietnam	Female	52	HIV-negative	TBM	Alive	60
VN_0268	Vietnam	Male	77	HIV-negative	TBM	Alive	60
VN_0269	Vietnam	Male	38	HIV-negative	TBM	Alive	60
VN_0270	Vietnam	Female	26	HIV-negative	TBM	Alive	60
VN_0271	Vietnam	Female	29	HIV-negative	TBM	Alive	60
VN_0272	Vietnam	Male	41	HIV-negative	TBM	Alive	60
VN_0273	Vietnam	Male	58	HIV-negative	TBM	Alive	60
VN_0274	Vietnam	Female	21	HIV-negative	TBM	Alive	60
VN_0275	Vietnam	Male	87	HIV-negative	TBM	Alive	60
VN_0276	Vietnam	Male	61	HIV-negative	TBM	Alive	60
VN_0277	Vietnam	Male	31	HIV-negative	TBM	Alive	60
VN_0278	Vietnam	Female	76	HIV-negative	TBM	Alive	60
VN_0279	Vietnam	Female	18	HIV-negative	TBM	Alive	60
VN_0280	Vietnam	Male	51	HIV-negative	TBM	Alive	60
VN_0281	Vietnam	Male	84	HIV-negative	TBM	Dead	7
VN_0282	Vietnam	Female	74	HIV-negative	TBM	Alive	60
VN_0283	Vietnam	Female	76	HIV-negative	TBM	Dead	6
VN_0284	Vietnam	Male	52	HIV-negative	TBM	Alive	60
VN_0285	Vietnam	Female	75	HIV-negative	TBM	Alive	60
VN_0286	Vietnam	Female	51	HIV-negative	TBM	Dead	24
VN_0287	Vietnam	Male	70	HIV-negative	TBM	Alive	60
VN_0288	Vietnam	Female	35	HIV-negative	TBM	Alive	60
VN_0289	Vietnam	Male	31	HIV-negative	TBM	Alive	60
VN_0290	Vietnam	Female	49	HIV-negative	TBM	Alive	60
VN_0291	Vietnam	Male	20	HIV-negative	TBM	Alive	60
VN_0292	Vietnam	Male	60	HIV-negative	TBM	Alive	60
VN_0293	Vietnam	Male	77	HIV-negative	TBM	Alive	60
VN_0294	Vietnam	Male	27	HIV-negative	TBM	Alive	60
VN_0295	Vietnam	Female	58	HIV-negative	TBM	Alive	60
VN_0296	Vietnam	Female	20	HIV-negative	TBM	Alive	60
VN_0297	Vietnam	Male	18	HIV-negative	TBM	Alive	60
VN_0298	Vietnam	Male	72	HIV-negative	TBM	Dead	9
VN_0299	Vietnam	Female	54	HIV-negative	TBM	Follow-up < 60 days	57
VN_0300	Vietnam	Female	78	HIV-negative	TBM	Dead	35
VN_0301	Vietnam	Male	50	HIV-negative	TBM	Dead	5
VN_0302	Vietnam	Male	56	HIV-negative	TBM	Alive	60
VN_0303	Vietnam	Male	44	HIV-negative	TBM	Alive	60
VN_0304	Vietnam	Male	41	HIV-negative	TBM	Dead	2
VN_0305	Vietnam	Male	55	HIV-negative	TBM	Dead	2
VN_0306	Vietnam	Female	18	HIV-negative	TBM	Alive	60
VN_0307	Vietnam	Male	21	HIV-negative	TBM	Alive	60
VN_0308	Vietnam	Female	35	HIV-negative	TBM	Dead	2
VN_0309	Vietnam	Female	36	HIV-negative	TBM	Alive	60
VN_0310	Vietnam	Male	52	HIV-negative	TBM	Dead	8
VN_0311	Vietnam	Female	26	HIV-negative	TBM	Alive	60
VN_0312	Vietnam	Female	29	HIV-negative	TBM	Alive	60
VN_0313	Vietnam	Female	52	HIV-negative	TBM	Alive	60
VN_0314	Vietnam	Male	64	HIV-negative	TBM	Alive	60
VN_0315	Vietnam	Male	43	HIV-negative	TBM	Alive	60
VN_0316	Vietnam	Female	70	HIV-negative	TBM	Alive	60
VN_0317	Vietnam	Male	18	HIV-negative	TBM	Alive	60
VN_0318	Vietnam	Female	47	HIV-negative	TBM	Dead	32
VN_0319	Vietnam	Male	37	HIV-negative	TBM	Alive	60
VN_0320	Vietnam	Male	34	HIV-negative	TBM	Alive	60
VN_0321	Vietnam	Male	55	HIV-negative	TBM	Dead	7
VN_0322	Vietnam	Male	19	HIV-negative	TBM	Alive	60
VN_0323	Vietnam	Male	32	HIV-negative	TBM	Alive	60
VN_0324	Vietnam	Male	38	HIV-negative	TBM	Alive	60
VN_0325	Vietnam	Male	28	HIV-negative	TBM	Alive	60
VN_0326	Vietnam	Male	36	HIV-negative	TBM	Follow-up < 60 days	1
VN_0327	Vietnam	Male	82	HIV-negative	TBM	Alive	60
VN_0328	Vietnam	Male	43	HIV-negative	TBM	Dead	1
VN_0329	Vietnam	Male	35	HIV-positive	TBM	Dead	31
VN_0330	Vietnam	Male	46	HIV-positive	TBM	Alive	60
VN_0331	Vietnam	Male	33	HIV-positive	TBM	Alive	60
VN_0332	Vietnam	Female	35	HIV-positive	TBM	Alive	60
VN_0333	Vietnam	Male	29	HIV-positive	TBM	Alive	60
VN_0334	Vietnam	Female	28	HIV-positive	TBM	Alive	60
VN_0335	Vietnam	Male	37	HIV-positive	TBM	Alive	60
VN_0336	Vietnam	Male	29	HIV-positive	TBM	Alive	60
VN_0337	Vietnam	Male	30	HIV-positive	TBM	Alive	60
VN_0338	Vietnam	Male	39	HIV-positive	TBM	Alive	60
VN_0339	Vietnam	Male	32	HIV-positive	TBM	Alive	60
VN_0340	Vietnam	Male	31	HIV-positive	TBM	Dead	22
VN_0341	Vietnam	Male	35	HIV-positive	TBM	Alive	60
VN_0342	Vietnam	Male	28	HIV-positive	TBM	Alive	60
VN_0343	Vietnam	Female	32	HIV-positive	TBM	Alive	60
VN_0344	Vietnam	Female	29	HIV-positive	TBM	Dead	28
VN_0345	Vietnam	Male	35	HIV-positive	TBM	Alive	60
VN_0346	Vietnam	Male	33	HIV-positive	TBM	Alive	60
VN_0347	Vietnam	Female	39	HIV-positive	TBM	Alive	60
VN_0348	Vietnam	Female	50	HIV-positive	TBM	Alive	60
VN_0349	Vietnam	Male	30	HIV-positive	TBM	Alive	60
VN_0350	Vietnam	Male	42	HIV-positive	TBM	Alive	60
VN_0351	Vietnam	Male	29	HIV-positive	TBM	Alive	60
VN_0352	Vietnam	Male	42	HIV-positive	TBM	Alive	60
VN_0353	Vietnam	Male	32	HIV-positive	TBM	Alive	60
VN_0354	Vietnam	Male	43	HIV-positive	TBM	Alive	60
VN_0355	Vietnam	Male	35	HIV-positive	TBM	Alive	60
VN_0356	Vietnam	Female	27	HIV-positive	TBM	Alive	60
VN_0357	Vietnam	Male	29	HIV-positive	TBM	Alive	60
VN_0358	Vietnam	Male	41	HIV-positive	TBM	Alive	60
VN_0359	Vietnam	Male	32	HIV-positive	TBM	Alive	60
VN_0360	Vietnam	Male	35	HIV-positive	TBM	Alive	60
VN_0361	Vietnam	Male	34	HIV-positive	TBM	Alive	60
VN_0362	Vietnam	Male	37	HIV-positive	TBM	Alive	60
VN_0363	Vietnam	Male	31	HIV-positive	TBM	Dead	27
VN_0364	Vietnam	Male	53	HIV-positive	TBM	Dead	25
VN_0365	Vietnam	Male	23	HIV-positive	TBM	Alive	60
VN_0366	Vietnam	Female	37	HIV-positive	TBM	Alive	60
VN_0367	Vietnam	Male	22	HIV-positive	TBM	Alive	60
VN_0368	Vietnam	Male	33	HIV-positive	TBM	Alive	60
VN_0369	Vietnam	Male	36	HIV-positive	TBM	Alive	60
VN_0370	Vietnam	Male	38	HIV-positive	TBM	Alive	60
VN_0371	Vietnam	Female	27	HIV-positive	TBM	Alive	60
VN_0372	Vietnam	Male	28	HIV-positive	TBM	Alive	60
VN_0373	Vietnam	Male	35	HIV-positive	TBM	Dead	47
VN_0374	Vietnam	Male	34	HIV-positive	TBM	Alive	60
VN_0375	Vietnam	Male	28	HIV-positive	TBM	Dead	2
VN_0376	Vietnam	Male	28	HIV-positive	TBM	Dead	39
VN_0377	Vietnam	Male	35	HIV-positive	TBM	Alive	60
VN_0378	Vietnam	Male	44	HIV-positive	TBM	Alive	60
VN_0379	Vietnam	Female	29	HIV-positive	TBM	Alive	60
VN_0380	Vietnam	Male	28	HIV-positive	TBM	Alive	60
VN_0381	Vietnam	Female	38	HIV-positive	TBM	Follow-up < 60 days	21
VN_0382	Vietnam	Female	54	HIV-positive	TBM	Alive	60
VN_0383	Vietnam	Male	40	HIV-positive	TBM	Alive	60
VN_0384	Vietnam	Male	45	HIV-positive	TBM	Alive	60
VN_0385	Vietnam	Male	44	HIV-positive	TBM	Alive	60
VN_0386	Vietnam	Male	29	HIV-positive	TBM	Alive	60
VN_0387	Vietnam	Male	44	HIV-positive	TBM	Alive	60
VN_0388	Vietnam	Male	32	HIV-positive	TBM	Alive	60
VN_0389	Vietnam	Male	32	HIV-positive	TBM	Alive	60
VN_0390	Vietnam	Male	43	HIV-positive	TBM	Alive	60
VN_0391	Vietnam	Male	34	HIV-positive	TBM	Alive	60
VN_0392	Vietnam	Male	26	HIV-positive	TBM	Alive	60
VN_0393	Vietnam	Male	35	HIV-positive	TBM	Alive	60
VN_0394	Vietnam	Female	22	HIV-positive	TBM	Alive	60
VN_0395	Vietnam	Male	32	HIV-positive	TBM	Dead	6
VN_0396	Vietnam	Male	41	HIV-positive	TBM	Alive	60
VN_0397	Vietnam	Male	36	HIV-positive	TBM	Dead	14
VN_0398	Vietnam	Female	29	HIV-positive	TBM	Dead	29
VN_0399	Vietnam	Male	52	HIV-positive	TBM	Alive	60
VN_0400	Vietnam	Female	32	HIV-positive	TBM	Dead	37
VN_0401	Vietnam	Male	45	HIV-positive	TBM	Dead	10
VN_0402	Vietnam	Male	33	HIV-positive	TBM	Alive	60
VN_0403	Vietnam	Male	32	HIV-positive	TBM	Alive	60
VN_0404	Vietnam	Male	38	HIV-positive	TBM	Alive	60
VN_0405	Vietnam	Male	39	HIV-positive	TBM	Dead	8
VN_0406	Vietnam	Male	44	HIV-positive	TBM	Alive	60
VN_0407	Vietnam	Female	33	HIV-positive	TBM	Alive	60
VN_0408	Vietnam	Female	27	HIV-positive	TBM	Dead	25
VN_0409	Vietnam	Male	41	HIV-positive	TBM	Alive	60
VN_0410	Vietnam	Female	33	HIV-positive	TBM	Alive	60
VN_0411	Vietnam	Male	63	HIV-positive	TBM	Alive	60
VN_0412	Vietnam	Male	31	HIV-positive	TBM	Alive	60
VN_0413	Vietnam	Male	30	HIV-positive	TBM	Alive	60
VN_0414	Vietnam	Female	34	HIV-positive	TBM	Dead	6
VN_0415	Vietnam	Male	30	HIV-positive	TBM	Alive	60
VN_0416	Vietnam	Male	28	HIV-positive	TBM	Alive	60
VN_0417	Vietnam	Male	32	HIV-positive	TBM	Dead	19
VN_0418	Vietnam	Male	35	HIV-positive	TBM	Alive	60
VN_0419	Vietnam	Male	30	HIV-positive	TBM	Alive	60
VN_0420	Vietnam	Male	27	HIV-positive	TBM	Alive	60
VN_0421	Vietnam	Male	54	HIV-positive	TBM	Alive	60
VN_0422	Vietnam	Male	30	HIV-positive	TBM	Alive	60
VN_0423	Vietnam	Female	30	HIV-positive	TBM	Dead	31
VN_0424	Vietnam	Male	33	HIV-positive	TBM	Alive	60
VN_0425	Vietnam	Male	28	HIV-positive	TBM	Alive	60
VN_0426	Vietnam	Male	25	HIV-positive	TBM	Dead	9
VN_0427	Vietnam	Male	37	HIV-positive	TBM	Follow-up < 60 days	3
VN_0428	Vietnam	Male	32	HIV-positive	TBM	Alive	60
VN_0429	Vietnam	Male	29	HIV-positive	TBM	Alive	60
VN_0430	Vietnam	Female	27	HIV-positive	TBM	Dead	22
VN_0431	Vietnam	Male	32	HIV-positive	TBM	Dead	6
VN_0432	Vietnam	Male	35	HIV-positive	TBM	Alive	60
VN_0433	Vietnam	Male	34	HIV-positive	TBM	Dead	9
VN_0434	Vietnam	Female	31	HIV-positive	TBM	Alive	60
VN_0435	Vietnam	Male	34	HIV-positive	TBM	Alive	60
VN_0436	Vietnam	Male	35	HIV-positive	TBM	Alive	60
VN_0437	Vietnam	Male	46	HIV-positive	TBM	Dead	55
VN_0438	Vietnam	Male	22	HIV-positive	TBM	Dead	9
VN_0439	Vietnam	Male	35	HIV-positive	TBM	Dead	31
VN_0440	Vietnam	Male	25	HIV-positive	TBM	Alive	60
VN_0441	Vietnam	Male	37	HIV-positive	TBM	Dead	2
VN_0442	Vietnam	Male	30	HIV-positive	TBM	Dead	3
VN_0443	Vietnam	Male	38	HIV-positive	TBM	Alive	60
VN_0444	Vietnam	Male	28	HIV-positive	TBM	Alive	60
VN_0445	Vietnam	Male	44	HIV-positive	TBM	Alive	60
VN_0446	Vietnam	Male	31	HIV-positive	TBM	Alive	60
VN_0447	Vietnam	Female	29	HIV-positive	TBM	Alive	60
VN_0448	Vietnam	Male	34	HIV-positive	TBM	Alive	60
VN_0449	Vietnam	Male	40	HIV-positive	TBM	Alive	60
VN_0450	Vietnam	Male	41	HIV-positive	TBM	Alive	60
VN_0451	Vietnam	Male	29	HIV-positive	TBM	Dead	13
VN_0452	Vietnam	Male	41	HIV-positive	TBM	Alive	60
VN_0453	Vietnam	Male	44	HIV-positive	TBM	Dead	4
VN_0454	Vietnam	Female	37	HIV-negative	TBM	Alive	60
VN_0455	Vietnam	Female	23	HIV-negative	TBM	Alive	60
VN_0456	Vietnam	Male	27	HIV-negative	TBM	Alive	60
VN_0457	Vietnam	Female	23	HIV-negative	TBM	Alive	60
VN_0458	Vietnam	Male	25	HIV-negative	TBM	Alive	60
VN_0459	Vietnam	Female	47	HIV-negative	TBM	Alive	60
VN_0460	Vietnam	Female	42	HIV-negative	TBM	Alive	60
VN_0461	Vietnam	Male	48	HIV-negative	TBM	Alive	60
VN_0462	Vietnam	Male	25	HIV-negative	TBM	Alive	60
VN_0463	Vietnam	Male	38	HIV-negative	TBM	Dead	52
VN_0464	Vietnam	Female	40	HIV-negative	TBM	Alive	60
VN_0465	Vietnam	Male	44	HIV-negative	TBM	Alive	60
VN_0466	Vietnam	Female	26	HIV-negative	TBM	Alive	60
VN_0467	Vietnam	Female	25	HIV-negative	TBM	Alive	60
VN_0468	Vietnam	Male	36	HIV-negative	TBM	Alive	60
VN_0469	Vietnam	Male	26	HIV-negative	TBM	Alive	60
VN_0470	Vietnam	Female	52	HIV-negative	TBM	Alive	60
VN_0471	Vietnam	Male	58	HIV-negative	TBM	Alive	60
VN_0472	Vietnam	Male	52	HIV-negative	TBM	Dead	7
VN_0473	Vietnam	Male	22	HIV-negative	TBM	Alive	60
VN_0474	Vietnam	Female	40	HIV-negative	TBM	Alive	60
VN_0475	Vietnam	Male	37	HIV-negative	TBM	Alive	60
VN_0476	Vietnam	Male	21	HIV-negative	TBM	Alive	60
VN_0477	Vietnam	Female	19	HIV-negative	TBM	Alive	60
VN_0478	Vietnam	Male	49	HIV-negative	TBM	Alive	60
VN_0479	Vietnam	Male	40	HIV-negative	TBM	Alive	60
VN_0480	Vietnam	Male	41	HIV-negative	TBM	Alive	60
VN_0481	Vietnam	Male	24	HIV-negative	TBM	Alive	60
VN_0482	Vietnam	Male	34	HIV-negative	TBM	Alive	60
VN_0483	Vietnam	Male	33	HIV-negative	TBM	Alive	60
VN_0484	Vietnam	Female	20	HIV-negative	TBM	Alive	60
VN_0485	Vietnam	Female	21	HIV-negative	TBM	Alive	60
VN_0486	Vietnam	Male	38	HIV-negative	TBM	Alive	60
VN_0487	Vietnam	Male	28	HIV-negative	TBM	Alive	60
VN_0488	Vietnam	Female	22	HIV-negative	TBM	Alive	60
VN_0489	Vietnam	Male	40	HIV-negative	TBM	Alive	60
VN_0490	Vietnam	Male	43	HIV-negative	TBM	Alive	60
VN_0491	Vietnam	Male	21	HIV-negative	TBM	Alive	60
VN_0492	Vietnam	Male	47	HIV-negative	TBM	Alive	60
VN_0493	Vietnam	Male	53	HIV-negative	TBM	Alive	60
VN_0494	Vietnam	Female	46	HIV-negative	TBM	Alive	60
VN_0495	Vietnam	Female	46	HIV-negative	TBM	Alive	60
VN_0496	Vietnam	Male	44	HIV-negative	TBM	Alive	60
VN_0497	Vietnam	Female	47	HIV-negative	TBM	Alive	60
VN_0498	Vietnam	Male	42	HIV-negative	TBM	Alive	60
VN_0499	Vietnam	Female	18	HIV-negative	TBM	Alive	60
VN_0500	Vietnam	Male	26	HIV-negative	TBM	Alive	60
VN_0501	Vietnam	Male	45	HIV-negative	TBM	Alive	60
VN_0502	Vietnam	Female	34	HIV-negative	TBM	Alive	60
VN_0503	Vietnam	Male	31	HIV-negative	TBM	Alive	60
VN_0504	Vietnam	Female	20	HIV-negative	TBM	Alive	60
VN_0505	Vietnam	Male	26	HIV-negative	TBM	Alive	60
VN_0506	Vietnam	Female	23	HIV-negative	TBM	Alive	60
VN_0507	Vietnam	Female	21	HIV-negative	TBM	Alive	60
VN_0508	Vietnam	Male	34	HIV-negative	TBM	Alive	60
VN_0509	Vietnam	Female	50	HIV-negative	TBM	Alive	60
VN_0510	Vietnam	Male	21	HIV-negative	TBM	Alive	60
VN_0511	Vietnam	Female	28	HIV-negative	TBM	Alive	60
VN_0512	Vietnam	Male	29	HIV-negative	TBM	Alive	60
VN_0513	Vietnam	Male	35	HIV-negative	TBM	Alive	60
VN_0514	Vietnam	Male	47	HIV-negative	TBM	Alive	60
VN_0515	Vietnam	Female	41	HIV-negative	TBM	Alive	60
VN_0516	Vietnam	Male	41	HIV-negative	TBM	Alive	60
VN_0517	Vietnam	Female	44	HIV-negative	Bacterial meningitis	Follow-up < 60 days	16
VN_0518	Vietnam	Female	48	HIV-negative	TBM	Alive	60
VN_0519	Vietnam	Female	47	HIV-negative	TBM	Alive	60
VN_0520	Vietnam	Male	30	HIV-negative	TBM	Alive	60
VN_0521	Vietnam	Male	63	HIV-negative	TBM	Alive	60
VN_0522	Vietnam	Male	56	HIV-negative	TBM	Alive	60
VN_0523	Vietnam	Male	79	HIV-negative	TBM	Dead	12
VN_0524	Vietnam	Male	35	HIV-negative	TBM	Alive	60
VN_0525	Vietnam	Female	43	HIV-negative	TBM	Alive	60
VN_0526	Vietnam	Female	24	HIV-negative	TBM	Alive	60
VN_0527	Vietnam	Male	36	HIV-negative	TBM	Dead	7
VN_0528	Vietnam	Male	53	HIV-negative	TBM	Alive	60
VN_0529	Vietnam	Female	80	HIV-negative	TBM	Alive	60
VN_0530	Vietnam	Female	63	HIV-negative	TBM	Alive	60
VN_0531	Vietnam	Male	51	HIV-negative	TBM	Alive	60
VN_0532	Vietnam	Male	50	HIV-negative	TBM	Alive	60
VN_0533	Vietnam	Female	43	HIV-negative	TBM	Alive	60
VN_0534	Vietnam	Female	24	HIV-negative	TBM	Alive	60
VN_0535	Vietnam	Female	46	HIV-negative	TBM	Alive	60
VN_0536	Vietnam	Male	22	HIV-negative	TBM	Alive	60
VN_0537	Vietnam	Male	65	HIV-negative	TBM	Alive	60
VN_0538	Vietnam	Male	20	HIV-negative	TBM	Alive	60
VN_0539	Vietnam	Male	34	HIV-negative	TBM	Alive	60
VN_0540	Vietnam	Female	64	HIV-negative	TBM	Dead	5
VN_0541	Vietnam	Female	25	HIV-negative	TBM	Alive	60
VN_0542	Vietnam	Male	27	HIV-negative	TBM	Alive	60
VN_0543	Vietnam	Female	39	HIV-negative	TBM	Alive	60
VN_0544	Vietnam	Male	43	HIV-negative	TBM	Alive	60
VN_0545	Vietnam	Male	55	HIV-negative	TBM	Alive	60
VN_0546	Vietnam	Female	42	HIV-negative	TBM	Alive	60
VN_0547	Vietnam	Female	61	HIV-negative	TBM	Alive	60
VN_0548	Vietnam	Female	45	HIV-negative	TBM	Alive	60
VN_0549	Vietnam	Female	29	HIV-negative	TBM	Alive	60
VN_0550	Vietnam	Male	46	HIV-negative	TBM	Dead	10
VN_0551	Vietnam	Female	21	HIV-negative	TBM	Alive	60
VN_0552	Vietnam	Male	64	HIV-negative	TBM	Alive	60
VN_0553	Vietnam	Male	27	HIV-negative	TBM	Alive	60
VN_0554	Vietnam	Male	36	HIV-negative	TBM	Alive	60
VN_0555	Vietnam	Male	49	HIV-negative	TBM	Alive	60
VN_0556	Vietnam	Female	30	HIV-negative	TBM	Alive	60
VN_0557	Vietnam	Male	33	HIV-negative	TBM	Alive	60
VN_0558	Vietnam	Male	25	HIV-negative	TBM	Alive	60
VN_0559	Vietnam	Male	37	HIV-negative	TBM	Alive	60
VN_0560	Vietnam	Female	30	HIV-negative	TBM	Alive	60
VN_0561	Vietnam	Male	60	HIV-negative	TBM	Alive	60
VN_0562	Vietnam	Male	56	HIV-negative	TBM	Alive	60
VN_0563	Vietnam	Male	50	HIV-negative	TBM	Alive	60
VN_0564	Vietnam	Male	54	HIV-negative	TBM	Alive	60
VN_0565	Vietnam	Male	32	HIV-negative	TBM	Alive	60
VN_0566	Vietnam	Male	68	HIV-negative	TBM	Alive	60
VN_0567	Vietnam	Male	50	HIV-negative	TBM	Alive	60
VN_0568	Vietnam	Male	35	HIV-negative	TBM	Alive	60
VN_0569	Vietnam	Male	18	HIV-negative	TBM	Alive	60
VN_0570	Vietnam	Male	50	HIV-negative	TBM	Dead	3
VN_0571	Vietnam	Female	18	HIV-negative	TBM	Alive	60
VN_0572	Vietnam	Female	46	HIV-negative	TBM	Dead	47
VN_0573	Vietnam	Male	19	HIV-negative	TBM	Dead	25
VN_0574	Vietnam	Male	43	HIV-negative	TBM	Alive	60
VN_0575	Vietnam	Male	27	HIV-negative	TBM	Alive	60
VN_0576	Vietnam	Male	23	HIV-negative	TBM	Alive	60
VN_0577	Vietnam	Female	30	HIV-negative	TBM	Alive	60
VN_0578	Vietnam	Female	22	HIV-negative	TBM	Alive	60
VN_0579	Vietnam	Male	25	HIV-negative	TBM	Alive	60
VN_0580	Vietnam	Female	18	HIV-negative	TBM	Alive	60
VN_0581	Vietnam	Female	26	HIV-negative	TBM	Dead	44
VN_0582	Vietnam	Male	43	HIV-negative	TBM	Dead	44
VN_0583	Vietnam	Male	70	HIV-negative	TBM	Alive	60
VN_0584	Vietnam	Male	20	HIV-negative	TBM	Alive	60
VN_0585	Vietnam	Male	44	HIV-negative	TBM	Alive	60
VN_0586	Vietnam	Female	30	HIV-negative	TBM	Alive	60
VN_0587	Vietnam	Female	29	HIV-negative	TBM	Dead	6
VN_0588	Vietnam	Male	33	HIV-negative	TBM	Alive	60
VN_0589	Vietnam	Male	58	HIV-negative	TBM	Alive	60
VN_0590	Vietnam	Female	30	HIV-negative	TBM	Alive	60
VN_0591	Vietnam	Female	30	HIV-negative	TBM	Alive	60
VN_0592	Vietnam	Female	30	HIV-negative	TBM	Alive	60
VN_0593	Vietnam	Male	25	HIV-negative	TBM	Alive	60
VN_0594	Vietnam	Male	30	HIV-negative	TBM	Alive	60
VN_0595	Vietnam	Male	23	HIV-negative	TBM	Alive	60
VN_0596	Vietnam	Male	26	HIV-negative	TBM	Alive	60
VN_0597	Vietnam	Male	29	HIV-negative	TBM	Alive	60
VN_0598	Vietnam	Male	86	HIV-negative	TBM	Alive	60
VN_0599	Vietnam	Female	70	HIV-negative	TBM	Dead	46
VN_0600	Vietnam	Female	33	HIV-negative	TBM	Alive	60
IN_0001	Indonesia	Female	34	HIV-negative	Non-infectious control	Alive	60
IN_0002	Indonesia	Male	21	HIV-negative	TBM	Alive	60
IN_0003	Indonesia	Female	30	HIV-negative	TBM	Alive	60
IN_0004	Indonesia	Female	44	HIV-negative	TBM	Alive	60
IN_0005	Indonesia	Male	46	HIV-negative	TBM	Dead	5
IN_0006	Indonesia	Male	24	HIV-negative	TBM	Follow-up < 60 days	34
IN_0007	Indonesia	Male	26	HIV-negative	TBM	Alive	60
IN_0008	Indonesia	Male	34	HIV-negative	TBM	Alive	60
IN_0009	Indonesia	Male	38	HIV-negative	Non-infectious control	Follow-up < 60 days	11
IN_0010	Indonesia	Male	48	HIV-negative	TBM	Dead	6
IN_0011	Indonesia	Male	29	HIV-negative	TBM	Dead	9
IN_0012	Indonesia	Male	38	HIV-negative	TBM	Alive	60
IN_0013	Indonesia	Male	26	HIV-negative	TBM	Alive	60
IN_0014	Indonesia	Male	15	HIV-negative	Non-infectious control	Dead	2
IN_0015	Indonesia	Male	19	HIV-negative	TBM	Alive	60
IN_0016	Indonesia	Male	30	HIV-negative	TBM	Alive	60
IN_0017	Indonesia	Male	42	HIV-negative	TBM	Alive	60
IN_0018	Indonesia	Male	29	HIV-negative	TBM	Dead	11
IN_0019	Indonesia	Male	47	HIV-negative	TBM	Alive	60
IN_0020	Indonesia	Male	32	HIV-negative	TBM	Alive	60
IN_0021	Indonesia	Male	36	HIV-positive	Cryptococcal meningitis	Dead	6
IN_0022	Indonesia	Male	45	HIV-negative	TBM	Dead	1
IN_0023	Indonesia	Female	20	HIV-negative	TBM	Alive	60
IN_0024	Indonesia	Male	30	HIV-negative	TBM	Dead	1
IN_0025	Indonesia	Female	43	HIV-positive	Non-infectious control	Dead	1
IN_0026	Indonesia	Female	55	HIV-negative	TBM	Alive	60
IN_0027	Indonesia	Male	31	HIV-negative	Non-infectious control	Dead	0
IN_0028	Indonesia	Female	38	HIV-negative	TBM	Alive	60
IN_0029	Indonesia	Male	45	HIV-negative	TBM	Dead	18
IN_0030	Indonesia	Male	48	HIV-negative	Non-infectious control	Follow-up < 60 days	12
IN_0031	Indonesia	Male	47	HIV-negative	TBM	Alive	60
IN_0032	Indonesia	Male	36	HIV-negative	TBM	Dead	4
IN_0033	Indonesia	Male	38	HIV-negative	TBM	Alive	60
IN_0034	Indonesia	Male	25	HIV-negative	TBM	Alive	60
IN_0035	Indonesia	Female	24	HIV-negative	TBM	Alive	60
IN_0036	Indonesia	Male	21	HIV-negative	TBM	Alive	60
IN_0037	Indonesia	Male	50	HIV-negative	Non-infectious control	Follow-up < 60 days	13
IN_0038	Indonesia	Female	36	HIV-negative	TBM	Alive	60
IN_0039	Indonesia	Male	54	HIV-negative	TBM	Dead	3
IN_0040	Indonesia	Female	21	HIV-negative	TBM	Alive	60
IN_0041	Indonesia	Male	23	HIV-negative	TBM	Alive	60
IN_0042	Indonesia	Male	40	HIV-negative	TBM	Alive	60
IN_0043	Indonesia	Male	31	HIV-negative	TBM	Dead	5
IN_0044	Indonesia	Male	37	HIV-positive	Cryptococcal meningitis	Follow-up < 60 days	6
IN_0045	Indonesia	Male	17	HIV-negative	TBM	Dead	3
IN_0046	Indonesia	Male	49	HIV-negative	TBM	Alive	60
IN_0047	Indonesia	Male	39	HIV-negative	Non-infectious control	Follow-up < 60 days	6
IN_0048	Indonesia	Male	47	HIV-negative	TBM	Alive	60
IN_0049	Indonesia	Female	52	HIV-negative	TBM	Dead	45
IN_0050	Indonesia	Female	22	HIV-negative	TBM	Alive	60
IN_0051	Indonesia	Female	41	HIV-negative	TBM	Dead	3
IN_0052	Indonesia	Male	29	HIV-positive	TBM	Dead	10
IN_0053	Indonesia	Female	14	HIV-negative	TBM	Alive	60
IN_0054	Indonesia	Male	37	HIV-negative	Bacterial meningitis	Follow-up < 60 days	9
IN_0055	Indonesia	Male	33	HIV-negative	TBM	Alive	60
IN_0056	Indonesia	Female	18	HIV-negative	TBM	Alive	60
IN_0057	Indonesia	Male	29	HIV-negative	TBM	Alive	60
IN_0058	Indonesia	Male	35	HIV-negative	TBM	Alive	60
IN_0059	Indonesia	Male	22	HIV-negative	Non-infectious control	Follow-up < 60 days	19
IN_0060	Indonesia	Female	60	HIV-negative	Bacterial meningitis	Follow-up < 60 days	14
IN_0061	Indonesia	Male	30	HIV-negative	TBM	Dead	34
IN_0062	Indonesia	Male	35	HIV-positive	Cryptococcal meningitis	Follow-up < 60 days	28
IN_0063	Indonesia	Male	20	HIV-negative	TBM	Alive	60
IN_0064	Indonesia	Male	25	HIV-negative	TBM	Dead	54
IN_0065	Indonesia	Male	42	HIV-positive	TBM	Alive	60
IN_0066	Indonesia	Female	25	HIV-negative	TBM	Dead	3
IN_0067	Indonesia	Female	51	HIV-negative	Non-infectious control	Alive	60
IN_0068	Indonesia	Male	25	HIV-negative	Non-infectious control	Alive	60
IN_0069	Indonesia	Male	33	HIV-positive	Cryptococcal meningitis	Dead	3
IN_0070	Indonesia	Female	56	HIV-negative	TBM	Dead	8
IN_0071	Indonesia	Male	17	HIV-negative	TBM	Alive	60
IN_0072	Indonesia	Male	30	HIV-negative	TBM	Alive	60
IN_0073	Indonesia	Male	20	HIV-negative	TBM	Alive	60
IN_0074	Indonesia	Male	56	HIV-negative	TBM	Dead	7
IN_0075	Indonesia	Female	63	HIV-positive	Cryptococcal meningitis	Dead	23
IN_0076	Indonesia	Male	42	HIV-positive	Cryptococcal meningitis	Follow-up < 60 days	16
IN_0077	Indonesia	Male	22	HIV-negative	Non-infectious control	Follow-up < 60 days	7
IN_0078	Indonesia	Male	34	HIV-negative	TBM	Dead	11
IN_0079	Indonesia	Female	33	HIV-negative	TBM	Dead	15
IN_0080	Indonesia	Female	27	HIV-negative	Non-infectious control	Follow-up < 60 days	5
IN_0081	Indonesia	Male	17	HIV-negative	TBM	Alive	60
IN_0082	Indonesia	Male	24	HIV-negative	TBM	Dead	1
IN_0083	Indonesia	Female	29	HIV-positive	Non-infectious control	Follow-up < 60 days	21
IN_0084	Indonesia	Female	17	HIV-negative	TBM	Alive	60
IN_0085	Indonesia	Female	31	HIV-negative	TBM	Alive	60
IN_0086	Indonesia	Female	19	HIV-negative	TBM	Alive	60
IN_0087	Indonesia	Female	40	HIV-negative	Non-infectious control	Follow-up < 60 days	1
IN_0088	Indonesia	Female	36	HIV-negative	TBM	Alive	60
IN_0089	Indonesia	Male	43	HIV-negative	TBM	Alive	60
IN_0090	Indonesia	Female	29	HIV-negative	Non-infectious control	Follow-up < 60 days	0
IN_0091	Indonesia	Female	16	HIV-negative	TBM	Alive	60
IN_0092	Indonesia	Female	35	HIV-negative	Non-infectious control	Dead	2
IN_0093	Indonesia	Male	27	HIV-negative	TBM	Alive	60
IN_0094	Indonesia	Female	24	HIV-negative	TBM	Dead	2
IN_0095	Indonesia	Male	48	HIV-negative	TBM	Dead	16
IN_0096	Indonesia	Male	33	HIV-negative	TBM	Alive	60
IN_0097	Indonesia	Female	21	HIV-negative	Non-infectious control	Follow-up < 60 days	8
IN_0098	Indonesia	Male	48	HIV-negative	Non-infectious control	Follow-up < 60 days	15
IN_0099	Indonesia	Male	31	HIV-negative	TBM	Alive	60
IN_0100	Indonesia	Male	25	HIV-positive	Non-infectious control	Dead	1
IN_0101	Indonesia	Male	16	HIV-negative	TBM	Alive	60
IN_0102	Indonesia	Female	23	HIV-negative	TBM	Alive	60
IN_0103	Indonesia	Female	37	HIV-negative	TBM	Alive	60
IN_0104	Indonesia	Male	20	HIV-negative	TBM	Dead	1
IN_0105	Indonesia	Male	74	HIV-negative	TBM	Dead	5
IN_0106	Indonesia	Female	67	HIV-negative	TBM	Dead	27
IN_0107	Indonesia	Male	29	HIV-positive	Cryptococcal meningitis	Dead	2
IN_0108	Indonesia	Male	18	HIV-negative	TBM	Alive	60
IN_0109	Indonesia	Male	20	HIV-negative	TBM	Dead	3
IN_0110	Indonesia	Female	19	HIV-negative	Non-infectious control	Follow-up < 60 days	25
IN_0111	Indonesia	Female	27	HIV-negative	TBM	Alive	60
IN_0112	Indonesia	Male	30	HIV-negative	TBM	Dead	7
IN_0113	Indonesia	Male	16	HIV-negative	TBM	Alive	60
IN_0114	Indonesia	Male	24	HIV-negative	TBM	Dead	41
IN_0115	Indonesia	Male	35	HIV-negative	TBM	Alive	60
IN_0116	Indonesia	Male	36	HIV-positive	Cryptococcal meningitis	Dead	3
IN_0117	Indonesia	Female	39	HIV-negative	TBM	Alive	60
IN_0118	Indonesia	Female	22	HIV-negative	TBM	Alive	60
IN_0119	Indonesia	Male	36	HIV-negative	Bacterial meningitis	Dead	1
IN_0120	Indonesia	Female	14	HIV-negative	TBM	Dead	8
IN_0121	Indonesia	Female	31	HIV-positive	Cryptococcal meningitis	Follow-up < 60 days	42
IN_0122	Indonesia	Male	21	HIV-negative	Non-infectious control	Dead	6
IN_0123	Indonesia	Female	40	HIV-negative	TBM	Alive	60
IN_0124	Indonesia	Male	23	HIV-positive	Non-infectious control	Alive	60
IN_0125	Indonesia	Female	33	HIV-negative	TBM	Alive	60
IN_0126	Indonesia	Male	18	HIV-negative	TBM	Alive	60
IN_0127	Indonesia	Male	20	HIV-negative	Non-infectious control	Follow-up < 60 days	2
IN_0128	Indonesia	Male	51	HIV-negative	Non-infectious control	Follow-up < 60 days	6
IN_0129	Indonesia	Male	18	HIV-negative	TBM	Alive	60
IN_0130	Indonesia	Male	33	HIV-negative	TBM	Alive	60
IN_0131	Indonesia	Female	14	HIV-negative	TBM	Follow-up < 60 days	34
IN_0132	Indonesia	Male	59	HIV-negative	TBM	Alive	60
IN_0133	Indonesia	Female	39	HIV-negative	TBM	Alive	60
IN_0134	Indonesia	Female	37	HIV-negative	Non-infectious control	Follow-up < 60 days	1
IN_0135	Indonesia	Female	32	HIV-positive	Cryptococcal meningitis	Follow-up < 60 days	18
IN_0136	Indonesia	Female	16	HIV-negative	TBM	Alive	60
IN_0137	Indonesia	Female	20	HIV-negative	TBM	Alive	60
IN_0138	Indonesia	Male	59	HIV-negative	TBM	Dead	3
IN_0139	Indonesia	Male	46	HIV-positive	Cryptococcal meningitis	Dead	0
IN_0140	Indonesia	Female	17	HIV-negative	Non-infectious control	Dead	1
IN_0141	Indonesia	Male	14	HIV-negative	TBM	Alive	60
IN_0142	Indonesia	Male	59	HIV-negative	Bacterial meningitis	Follow-up < 60 days	13
IN_0143	Indonesia	Male	33	HIV-negative	TBM	Alive	60
IN_0144	Indonesia	Male	34	HIV-negative	TBM	Dead	3
IN_0145	Indonesia	Female	22	HIV-negative	TBM	Dead	2
IN_0146	Indonesia	Female	24	HIV-negative	TBM	Dead	4
IN_0147	Indonesia	Male	59	HIV-negative	Bacterial meningitis	Dead	2
IN_0148	Indonesia	Female	20	HIV-negative	TBM	Alive	60
IN_0149	Indonesia	Male	36	HIV-negative	TBM	Alive	60
IN_0150	Indonesia	Male	22	HIV-negative	TBM	Dead	5
IN_0151	Indonesia	Male	56	HIV-negative	Bacterial meningitis	Follow-up < 60 days	16
IN_0152	Indonesia	Male	23	HIV-negative	TBM	Dead	4
IN_0153	Indonesia	Male	24	HIV-negative	TBM	Alive	60
IN_0154	Indonesia	Female	23	HIV-negative	TBM	Alive	60
IN_0155	Indonesia	Male	29	HIV-negative	TBM	Alive	60
IN_0156	Indonesia	Male	28	HIV-negative	TBM	Alive	60
IN_0157	Indonesia	Male	63	HIV-negative	TBM	Dead	13
IN_0158	Indonesia	Female	47	HIV-negative	TBM	Alive	60
IN_0159	Indonesia	Male	48	HIV-negative	TBM	Dead	18
IN_0160	Indonesia	Male	31	HIV-negative	TBM	Alive	60
IN_0161	Indonesia	Female	34	HIV-negative	TBM	Alive	60
IN_0162	Indonesia	Female	26	HIV-negative	TBM	Alive	60
IN_0163	Indonesia	Female	23	HIV-negative	TBM	Alive	60
IN_0164	Indonesia	Female	26	HIV-positive	TBM	Dead	5
IN_0165	Indonesia	Female	34	HIV-positive	TBM	Dead	16
IN_0166	Indonesia	Female	44	HIV-positive	Non-infectious control	Dead	2
IN_0167	Indonesia	Female	20	HIV-negative	TBM	Alive	60
IN_0168	Indonesia	Male	42	HIV-positive	TBM	Dead	1
IN_0169	Indonesia	Male	17	HIV-negative	TBM	Alive	60
IN_0170	Indonesia	Male	39	HIV-negative	TBM	Dead	1
IN_0171	Indonesia	Female	21	HIV-negative	TBM	Alive	60
IN_0172	Indonesia	Male	45	HIV-negative	Non-infectious control	Dead	15
IN_0173	Indonesia	Male	22	HIV-negative	TBM	Follow-up < 60 days	31
IN_0174	Indonesia	Female	29	HIV-negative	TBM	Alive	60
IN_0175	Indonesia	Female	26	HIV-negative	TBM	Alive	60
IN_0176	Indonesia	Female	28	HIV-negative	Non-infectious control	Follow-up < 60 days	1
IN_0177	Indonesia	Female	27	HIV-negative	TBM	Dead	3
IN_0178	Indonesia	Male	36	HIV-negative	TBM	Dead	8
IN_0179	Indonesia	Female	26	HIV-negative	TBM	Dead	2
IN_0180	Indonesia	Male	25	HIV-negative	TBM	Dead	3
IN_0181	Indonesia	Male	53	HIV-negative	TBM	Alive	60
IN_0182	Indonesia	Male	26	HIV-positive	Cryptococcal meningitis	Follow-up < 60 days	2
IN_0183	Indonesia	Male	48	HIV-negative	TBM	Dead	2
IN_0184	Indonesia	Male	34	HIV-negative	TBM	Alive	60
IN_0185	Indonesia	Male	42	HIV-negative	TBM	Dead	2
IN_0186	Indonesia	Female	22	HIV-negative	TBM	Alive	60
IN_0187	Indonesia	Male	46	HIV-negative	TBM	Follow-up < 60 days	30
IN_0188	Indonesia	Male	26	HIV-positive	TBM	Dead	1
IN_0189	Indonesia	Female	37	HIV-negative	Non-infectious control	Dead	2
IN_0190	Indonesia	Male	40	HIV-negative	TBM	Dead	0
IN_0191	Indonesia	Male	45	HIV-negative	TBM	Alive	60
IN_0192	Indonesia	Male	26	HIV-negative	TBM	Dead	1
IN_0193	Indonesia	Male	37	HIV-negative	TBM	Alive	60
IN_0194	Indonesia	Female	27	HIV-negative	Non-infectious control	Follow-up < 60 days	16
IN_0195	Indonesia	Female	62	HIV-negative	Bacterial meningitis	Follow-up < 60 days	31
IN_0196	Indonesia	Female	28	HIV-negative	TBM	Alive	60
IN_0197	Indonesia	Male	18	HIV-negative	TBM	Alive	60
IN_0198	Indonesia	Male	25	HIV-positive	TBM	Dead	22
IN_0199	Indonesia	Female	40	HIV-negative	TBM	Dead	2
IN_0200	Indonesia	Male	27	HIV-negative	TBM	Follow-up < 60 days	37
IN_0201	Indonesia	Male	25	HIV-negative	TBM	Alive	60
IN_0202	Indonesia	Male	36	HIV-negative	TBM	Alive	60
IN_0203	Indonesia	Female	34	HIV-positive	TBM	Dead	5
IN_0204	Indonesia	Female	46	HIV-negative	Non-infectious control	Follow-up < 60 days	4
IN_0205	Indonesia	Male	26	HIV-negative	TBM	Alive	60
IN_0206	Indonesia	Male	14	HIV-negative	TBM	Alive	60
IN_0207	Indonesia	Female	47	HIV-negative	Non-infectious control	Follow-up < 60 days	12
IN_0208	Indonesia	Male	56	HIV-negative	TBM	Dead	3
IN_0209	Indonesia	Female	28	HIV-positive	TBM	Alive	60
IN_0210	Indonesia	Male	32	HIV-negative	TBM	Dead	2
IN_0211	Indonesia	Male	35	HIV-negative	TBM	Alive	60
IN_0212	Indonesia	Male	34	HIV-positive	TBM	Dead	4
IN_0213	Indonesia	Female	21	HIV-positive	Cryptococcal meningitis	Follow-up < 60 days	NA
IN_0214	Indonesia	Female	35	HIV-positive	Non-infectious control	Dead	2
IN_0215	Indonesia	Male	29	HIV-negative	Bacterial meningitis	Follow-up < 60 days	8
IN_0216	Indonesia	Male	39	HIV-positive	Non-infectious control	Dead	3
IN_0217	Indonesia	Male	38	HIV-positive	Cryptococcal meningitis	Follow-up < 60 days	4
IN_0218	Indonesia	Male	37	HIV-positive	Cryptococcal meningitis	Dead	1
IN_0219	Indonesia	Male	34	HIV-positive	Cryptococcal meningitis	Dead	2
IN_0220	Indonesia	Female	20	HIV-negative	Non-infectious control	Alive	60
IN_0221	Indonesia	Male	21	HIV-negative	TBM	Alive	60
IN_0222	Indonesia	Male	21	HIV-negative	Non-infectious control	Follow-up < 60 days	NA
IN_0223	Indonesia	Male	22	HIV-positive	Non-infectious control	Alive	60
IN_0224	Indonesia	Female	33	HIV-negative	TBM	Alive	60
IN_0225	Indonesia	Male	49	HIV-negative	TBM	Alive	60
IN_0226	Indonesia	Male	26	HIV-negative	TBM	Dead	7
IN_0227	Indonesia	Female	25	HIV-negative	TBM	Alive	60
IN_0228	Indonesia	Female	30	HIV-negative	TBM	Alive	60
IN_0229	Indonesia	Male	24	HIV-positive	Cryptococcal meningitis	Alive	60
IN_0230	Indonesia	Male	19	HIV-negative	TBM	Alive	60
IN_0231	Indonesia	Male	36	HIV-negative	TBM	Alive	60
IN_0232	Indonesia	Female	39	HIV-positive	TBM	Dead	2
IN_0233	Indonesia	Male	27	HIV-negative	TBM	Alive	60
IN_0234	Indonesia	Female	47	HIV-negative	Non-infectious control	Follow-up < 60 days	NA
IN_0235	Indonesia	Male	34	HIV-negative	TBM	Dead	4
IN_0236	Indonesia	Male	31	HIV-negative	TBM	Alive	60
IN_0237	Indonesia	Female	37	HIV-negative	TBM	Alive	60
IN_0238	Indonesia	Male	25	HIV-negative	TBM	Alive	60
IN_0239	Indonesia	Female	27	HIV-negative	TBM	Alive	60
IN_0240	Indonesia	Male	23	HIV-negative	TBM	Alive	60
IN_0241	Indonesia	Male	28	HIV-positive	TBM	Alive	60
IN_0242	Indonesia	Male	28	HIV-negative	TBM	Alive	60
IN_0243	Indonesia	Male	27	HIV-positive	TBM	Alive	60
IN_0244	Indonesia	Female	51	HIV-negative	Non-infectious control	Alive	60
IN_0245	Indonesia	Female	30	HIV-negative	TBM	Alive	60
IN_0246	Indonesia	Male	34	NA	Cryptococcal meningitis	Alive	60
IN_0247	Indonesia	Female	42	HIV-negative	Non-infectious control	Alive	60
IN_0248	Indonesia	Male	55	HIV-negative	TBM	Dead	2
IN_0249	Indonesia	Male	33	HIV-negative	TBM	Dead	30
IN_0250	Indonesia	Male	46	HIV-positive	TBM	Alive	60
IN_0251	Indonesia	Male	35	HIV-negative	TBM	Dead	6
IN_0252	Indonesia	Female	41	HIV-negative	TBM	Alive	60
IN_0253	Indonesia	Female	55	HIV-negative	TBM	Dead	30
IN_0254	Indonesia	Male	37	HIV-positive	Non-infectious control	Alive	60
IN_0255	Indonesia	Male	22	HIV-negative	TBM	Follow-up < 60 days	NA
IN_0256	Indonesia	Male	25	HIV-negative	TBM	Alive	60
IN_0257	Indonesia	Male	42	HIV-positive	TBM	Alive	60
IN_0258	Indonesia	Male	25	HIV-positive	TBM	Alive	60
IN_0259	Indonesia	Female	54	HIV-negative	TBM	Alive	60
IN_0260	Indonesia	Female	63	HIV-negative	TBM	Dead	7
IN_0261	Indonesia	Male	23	HIV-negative	TBM	Dead	6
VN_0601	Vietnam	Female	49	HIV-negative	TBM	Dead	36
VN_0602	Vietnam	Female	61	HIV-negative	TBM	Alive	60
VN_0603	Vietnam	Male	56	HIV-negative	TBM	Alive	60
VN_0604	Vietnam	Female	23	HIV-negative	TBM	Alive	60
VN_0605	Vietnam	Male	40	HIV-negative	TBM	Alive	60
VN_0606	Vietnam	Female	49	HIV-negative	TBM	Alive	60
VN_0607	Vietnam	Male	59	HIV-negative	TBM	Alive	60
VN_0608	Vietnam	Male	18	HIV-negative	TBM	Alive	60
VN_0609	Vietnam	Female	61	HIV-negative	TBM	Alive	60
VN_0610	Vietnam	Female	38	HIV-negative	TBM	Alive	60
VN_0611	Vietnam	Female	26	HIV-negative	TBM	Alive	60
VN_0612	Vietnam	Female	24	HIV-negative	TBM	Alive	60
VN_0613	Vietnam	Male	23	HIV-negative	TBM	Alive	60
VN_0614	Vietnam	Female	52	HIV-negative	TBM	Alive	60
VN_0615	Vietnam	Male	53	HIV-negative	TBM	Alive	60
VN_0616	Vietnam	Male	36	HIV-negative	TBM	Alive	60
VN_0617	Vietnam	Female	33	HIV-negative	TBM	Alive	60
VN_0618	Vietnam	Male	51	HIV-negative	TBM	Alive	60
VN_0619	Vietnam	Female	37	HIV-negative	TBM	Alive	60
VN_0620	Vietnam	Male	29	HIV-negative	TBM	Alive	60
VN_0621	Vietnam	Female	23	HIV-negative	TBM	Alive	60
VN_0622	Vietnam	Female	32	HIV-negative	TBM	Alive	60
VN_0623	Vietnam	Male	27	HIV-negative	TBM	Alive	60
VN_0624	Vietnam	Male	48	HIV-negative	TBM	Alive	60
VN_0625	Vietnam	Female	43	HIV-negative	TBM	Alive	60
VN_0626	Vietnam	Male	38	HIV-negative	TBM	Alive	60
VN_0627	Vietnam	Female	48	HIV-negative	TBM	Alive	60
VN_0628	Vietnam	Female	34	HIV-negative	TBM	Alive	60
VN_0629	Vietnam	Female	65	HIV-negative	TBM	Alive	60
VN_0630	Vietnam	Female	20	HIV-negative	TBM	Alive	60
VN_0631	Vietnam	Male	32	HIV-negative	TBM	Alive	60
VN_0632	Vietnam	Female	28	HIV-negative	TBM	Alive	60
VN_0633	Vietnam	Male	58	HIV-negative	TBM	Alive	60
VN_0634	Vietnam	Female	44	HIV-negative	TBM	Alive	60
VN_0635	Vietnam	Male	49	HIV-negative	TBM	Alive	60
VN_0636	Vietnam	Male	84	HIV-negative	TBM	Alive	60
VN_0637	Vietnam	Female	30	HIV-negative	TBM	Alive	60
VN_0638	Vietnam	Male	39	HIV-negative	TBM	Alive	60
VN_0639	Vietnam	Male	25	HIV-negative	TBM	Alive	60
VN_0640	Vietnam	Female	44	HIV-negative	TBM	Alive	60
VN_0641	Vietnam	Female	46	HIV-negative	TBM	Alive	60
VN_0642	Vietnam	Female	40	HIV-negative	TBM	Alive	60
VN_0643	Vietnam	Male	24	HIV-negative	TBM	Alive	60
VN_0644	Vietnam	Male	27	HIV-negative	TBM	Alive	60
VN_0645	Vietnam	Female	31	HIV-negative	TBM	Alive	60
VN_0646	Vietnam	Male	49	HIV-negative	TBM	Dead	17
VN_0647	Vietnam	Male	39	HIV-negative	TBM	Alive	60
VN_0648	Vietnam	Male	46	HIV-negative	TBM	Alive	60
VN_0649	Vietnam	Male	60	HIV-negative	TBM	Alive	60
VN_0650	Vietnam	Female	53	HIV-negative	TBM	Alive	60
VN_0651	Vietnam	Male	36	HIV-negative	TBM	Dead	16
VN_0652	Vietnam	Male	55	HIV-negative	TBM	Dead	41
VN_0653	Vietnam	Male	47	HIV-negative	TBM	Alive	60
VN_0654	Vietnam	Male	66	HIV-negative	TBM	Alive	60
VN_0655	Vietnam	Male	33	HIV-negative	TBM	Alive	60
VN_0656	Vietnam	Male	47	HIV-negative	TBM	Alive	60
VN_0657	Vietnam	Male	25	HIV-negative	TBM	Alive	60
VN_0658	Vietnam	Male	37	HIV-negative	TBM	Alive	60
VN_0659	Vietnam	Male	32	HIV-negative	TBM	Alive	60
VN_0660	Vietnam	Female	45	HIV-negative	TBM	Alive	60
VN_0661	Vietnam	Male	40	HIV-negative	TBM	Alive	60
VN_0662	Vietnam	Male	34	HIV-negative	TBM	Alive	60
VN_0663	Vietnam	Male	53	HIV-negative	TBM	Follow-up < 60 days	56
VN_0664	Vietnam	Male	57	HIV-negative	TBM	Alive	60
VN_0665	Vietnam	Male	46	HIV-negative	TBM	Alive	60
VN_0666	Vietnam	Male	64	HIV-negative	TBM	Alive	60
VN_0667	Vietnam	Male	38	HIV-negative	TBM	Alive	60
VN_0668	Vietnam	Female	22	HIV-negative	TBM	Alive	60
VN_0669	Vietnam	Male	48	HIV-negative	TBM	Alive	60
VN_0670	Vietnam	Male	55	HIV-negative	TBM	Alive	60
VN_0671	Vietnam	Male	44	HIV-negative	TBM	Alive	60
VN_0672	Vietnam	Male	44	HIV-negative	TBM	Alive	60
VN_0673	Vietnam	Male	28	HIV-negative	TBM	Alive	60
VN_0674	Vietnam	Female	39	HIV-negative	TBM	Dead	56
VN_0675	Vietnam	Male	27	HIV-negative	TBM	Alive	60
VN_0676	Vietnam	Male	67	HIV-negative	TBM	Alive	60
VN_0677	Vietnam	Female	48	HIV-negative	TBM	Alive	60
VN_0678	Vietnam	Male	38	HIV-negative	TBM	Alive	60
VN_0679	Vietnam	Male	35	HIV-negative	TBM	Alive	60
VN_0680	Vietnam	Male	24	HIV-negative	TBM	Alive	60
VN_0681	Vietnam	Female	55	HIV-negative	TBM	Dead	50
VN_0682	Vietnam	Male	45	HIV-negative	TBM	Alive	60
VN_0683	Vietnam	Male	47	HIV-negative	TBM	Alive	60
VN_0684	Vietnam	Male	25	HIV-negative	TBM	Alive	60
VN_0685	Vietnam	Female	45	HIV-negative	TBM	Alive	60
VN_0686	Vietnam	Male	50	HIV-negative	TBM	Alive	60
VN_0687	Vietnam	Male	46	HIV-negative	TBM	Alive	60
VN_0688	Vietnam	Male	25	HIV-negative	TBM	Alive	60
VN_0689	Vietnam	Male	45	HIV-positive	Cryptococcal meningitis	Dead	1
VN_0690	Vietnam	Male	52	HIV-negative	Non-infectious control	Dead	10
VN_0691	Vietnam	Female	36	HIV-positive	Cryptococcal meningitis	Dead	1
VN_0692	Vietnam	Male	46	HIV-positive	Cryptococcal meningitis	Dead	36
VN_0693	Vietnam	Male	45	HIV-positive	Cryptococcal meningitis	Dead	5
VN_0694	Vietnam	Male	39	HIV-positive	Cryptococcal meningitis	Dead	24
VN_0695	Vietnam	Male	44	HIV-negative	Bacterial meningitis	Alive	60
VN_0696	Vietnam	Male	36	HIV-negative	Non-infectious control	Alive	60
VN_0697	Vietnam	Male	32	HIV-positive	Cryptococcal meningitis	Dead	1
VN_0698	Vietnam	Male	50	HIV-negative	Non-infectious control	Alive	60
VN_0699	Vietnam	Male	26	HIV-negative	Non-infectious control	Alive	60
VN_0700	Vietnam	Male	53	HIV-negative	Bacterial meningitis	Alive	60
VN_0701	Vietnam	Male	29	HIV-negative	Bacterial meningitis	Alive	60
VN_0702	Vietnam	Female	47	HIV-negative	Bacterial meningitis	Dead	7
VN_0703	Vietnam	Male	28	HIV-negative	Non-infectious control	Alive	60
VN_0704	Vietnam	Male	25	HIV-positive	Cryptococcal meningitis	Alive	60
VN_0705	Vietnam	Male	37	HIV-positive	Cryptococcal meningitis	Dead	3
VN_0706	Vietnam	Female	27	HIV-positive	Non-infectious control	Alive	60
VN_0707	Vietnam	Male	23	HIV-positive	Cryptococcal meningitis	Alive	60
VN_0708	Vietnam	Male	61	HIV-negative	Bacterial meningitis	Alive	60
VN_0709	Vietnam	Female	55	HIV-negative	Bacterial meningitis	Alive	60
VN_0710	Vietnam	Male	21	HIV-positive	Cryptococcal meningitis	Alive	60
VN_0711	Vietnam	Male	24	HIV-positive	Non-infectious control	Alive	60
VN_0712	Vietnam	Male	26	HIV-negative	Non-infectious control	Dead	4
VN_0713	Vietnam	Male	36	HIV-negative	Non-infectious control	Alive	60
VN_0714	Vietnam	Male	39	HIV-negative	Non-infectious control	Alive	60
IN_0262	Indonesia	Male	45	HIV-negative	TBM	Alive	60
IN_0263	Indonesia	Female	23	HIV-negative	TBM	Alive	60
IN_0264	Indonesia	Male	27	HIV-positive	TBM	Alive	60
IN_0265	Indonesia	Female	30	HIV-negative	TBM	Dead	1
IN_0266	Indonesia	Male	49	HIV-negative	TBM	Dead	26
IN_0267	Indonesia	Male	40	HIV-negative	TBM	Dead	4
IN_0268	Indonesia	Female	30	HIV-negative	TBM	Alive	60
IN_0269	Indonesia	Male	25	HIV-negative	TBM	Alive	60
IN_0270	Indonesia	Female	49	HIV-negative	TBM	Dead	5
IN_0271	Indonesia	Male	30	HIV-negative	Bacterial meningitis	Alive	60
IN_0272	Indonesia	Male	23	HIV-negative	TBM	Dead	3
IN_0273	Indonesia	Female	55	HIV-negative	TBM	Alive	60
IN_0274	Indonesia	Female	43	HIV-negative	TBM	Alive	60
IN_0275	Indonesia	Female	25	HIV-negative	TBM	Dead	2
IN_0276	Indonesia	Male	18	HIV-negative	TBM	Alive	60
IN_0277	Indonesia	Male	27	HIV-positive	TBM	Alive	60
IN_0278	Indonesia	Female	19	HIV-negative	TBM	Alive	60
IN_0279	Indonesia	Male	35	HIV-negative	Bacterial meningitis	Alive	60
IN_0280	Indonesia	Male	25	HIV-negative	TBM	Dead	1
IN_0281	Indonesia	Female	26	HIV-negative	TBM	Alive	60
IN_0282	Indonesia	Male	24	HIV-negative	TBM	Alive	60
IN_0283	Indonesia	Male	30	HIV-positive	TBM	Dead	10
IN_0284	Indonesia	Female	21	HIV-negative	TBM	Alive	60
IN_0285	Indonesia	Female	50	HIV-negative	TBM	Alive	60
IN_0286	Indonesia	Male	33	HIV-positive	TBM	Alive	60
IN_0287	Indonesia	Female	31	HIV-negative	TBM	Alive	60
IN_0288	Indonesia	Female	21	HIV-positive	TBM	Dead	7
IN_0289	Indonesia	Female	26	HIV-negative	TBM	Alive	60
IN_0290	Indonesia	Female	31	HIV-negative	Bacterial meningitis	Alive	60
IN_0291	Indonesia	Male	37	HIV-negative	TBM	Dead	6
IN_0292	Indonesia	Male	23	HIV-negative	TBM	Alive	60
IN_0293	Indonesia	Female	47	HIV-negative	Bacterial meningitis	Alive	60
IN_0294	Indonesia	Male	40	HIV-negative	TBM	Alive	60
IN_0295	Indonesia	Female	33	HIV-negative	TBM	Alive	60
IN_0296	Indonesia	Female	29	HIV-negative	Bacterial meningitis	Dead	4
IN_0297	Indonesia	Male	38	HIV-positive	TBM	Dead	25
IN_0298	Indonesia	Male	33	HIV-negative	TBM	Dead	8
IN_0299	Indonesia	Female	18	HIV-negative	TBM	Alive	60
IN_0300	Indonesia	Male	34	HIV-positive	TBM	Dead	3
IN_0301	Indonesia	Male	19	HIV-negative	TBM	Alive	60
IN_0302	Indonesia	Male	21	HIV-negative	TBM	Dead	3
IN_0303	Indonesia	Female	20	HIV-negative	TBM	Dead	18
IN_0304	Indonesia	Female	27	HIV-negative	TBM	Alive	60
IN_0305	Indonesia	Male	32	HIV-positive	TBM	Alive	60
IN_0306	Indonesia	Male	26	HIV-negative	TBM	Alive	60
IN_0307	Indonesia	Male	33	HIV-positive	TBM	Dead	60
IN_0308	Indonesia	Female	25	HIV-negative	TBM	Alive	60
IN_0309	Indonesia	Male	44	HIV-negative	TBM	Alive	60
IN_0310	Indonesia	Male	40	HIV-negative	TBM	Dead	2
IN_0311	Indonesia	Female	16	HIV-negative	TBM	Alive	60
IN_0312	Indonesia	Male	52	HIV-negative	TBM	Dead	5
IN_0313	Indonesia	Male	26	HIV-negative	TBM	Alive	60
IN_0314	Indonesia	Female	20	HIV-negative	TBM	Alive	60
IN_0315	Indonesia	Male	31	HIV-negative	TBM	Alive	60
IN_0316	Indonesia	Male	24	HIV-positive	TBM	Dead	27
IN_0317	Indonesia	Male	28	HIV-positive	TBM	Dead	2
IN_0318	Indonesia	Male	28	HIV-negative	TBM	Alive	60
IN_0319	Indonesia	Female	36	HIV-negative	TBM	Alive	60
IN_0320	Indonesia	Male	30	HIV-positive	TBM	Alive	60
IN_0321	Indonesia	Female	44	HIV-negative	TBM	Alive	60
IN_0322	Indonesia	Female	34	HIV-positive	TBM	Dead	7
IN_0323	Indonesia	Male	27	HIV-negative	TBM	Alive	60
IN_0324	Indonesia	Female	50	HIV-negative	TBM	Dead	10
IN_0325	Indonesia	Male	53	HIV-negative	TBM	Dead	6
IN_0326	Indonesia	Female	20	HIV-negative	TBM	Alive	60
IN_0327	Indonesia	Female	29	HIV-negative	TBM	Alive	60
IN_0328	Indonesia	Male	21	HIV-negative	TBM	Alive	60
IN_0329	Indonesia	Male	30	HIV-negative	TBM	Alive	60
IN_0330	Indonesia	Female	22	HIV-negative	TBM	Alive	60
IN_0331	Indonesia	Male	38	HIV-negative	TBM	Dead	4
IN_0332	Indonesia	Male	20	HIV-negative	TBM	Alive	60
IN_0333	Indonesia	Male	28	HIV-negative	TBM	Alive	60
IN_0334	Indonesia	Male	35	HIV-negative	TBM	Alive	60
IN_0335	Indonesia	Female	64	HIV-negative	TBM	Dead	7
IN_0336	Indonesia	Female	57	HIV-negative	TBM	Alive	60
IN_0337	Indonesia	Female	22	HIV-negative	TBM	Dead	22
IN_0338	Indonesia	Female	26	HIV-negative	TBM	Alive	60
IN_0339	Indonesia	Male	31	HIV-negative	TBM	Alive	60
IN_0340	Indonesia	Female	20	HIV-negative	TBM	Alive	60
IN_0341	Indonesia	Male	29	HIV-negative	TBM	Dead	7
IN_0342	Indonesia	Male	20	HIV-negative	TBM	Alive	60
IN_0343	Indonesia	Female	16	HIV-negative	TBM	Alive	60
IN_0344	Indonesia	Male	21	HIV-negative	TBM	Dead	34
IN_0345	Indonesia	Female	30	HIV-negative	TBM	Alive	60
IN_0346	Indonesia	Female	18	HIV-negative	TBM	Alive	60
IN_0347	Indonesia	Male	19	HIV-negative	TBM	Alive	60
IN_0348	Indonesia	Male	20	HIV-negative	TBM	Alive	60
IN_0349	Indonesia	Female	50	HIV-negative	TBM	Dead	5
IN_0350	Indonesia	Female	47	HIV-negative	TBM	Dead	2
IN_0351	Indonesia	Male	19	HIV-negative	TBM	Dead	9
IN_0352	Indonesia	Male	30	HIV-negative	TBM	Dead	7
IN_0353	Indonesia	Male	27	HIV-negative	TBM	Alive	60
IN_0354	Indonesia	Male	26	HIV-negative	TBM	Alive	60
IN_0355	Indonesia	Female	49	HIV-negative	TBM	Alive	60
IN_0356	Indonesia	Female	30	HIV-negative	TBM	Alive	60
IN_0357	Indonesia	Female	24	HIV-negative	TBM	Alive	60
IN_0358	Indonesia	Male	44	HIV-negative	TBM	Alive	60
IN_0359	Indonesia	Female	39	HIV-negative	TBM	Alive	60
IN_0360	Indonesia	Male	21	HIV-negative	TBM	Alive	60
IN_0361	Indonesia	Female	23	HIV-negative	TBM	Dead	5
IN_0362	Indonesia	Male	29	HIV-positive	TBM	Dead	1
IN_0363	Indonesia	Male	18	HIV-negative	TBM	Alive	60
IN_0364	Indonesia	Male	30	HIV-negative	TBM	Alive	60
IN_0365	Indonesia	Female	23	HIV-negative	TBM	Alive	60
IN_0366	Indonesia	Female	18	HIV-negative	TBM	Alive	60
IN_0367	Indonesia	Female	14	HIV-negative	TBM	Follow-up < 60 days	34
IN_0368	Indonesia	Male	30	HIV-negative	TBM	Alive	60
IN_0369	Indonesia	Female	25	HIV-negative	TBM	Alive	60
IN_0370	Indonesia	Male	23	HIV-negative	TBM	Alive	60
IN_0371	Indonesia	Female	18	HIV-negative	TBM	Alive	60
IN_0372	Indonesia	Female	55	HIV-negative	TBM	Alive	60
IN_0373	Indonesia	Male	28	HIV-negative	TBM	Dead	15
IN_0374	Indonesia	Male	37	HIV-negative	TBM	Alive	60
IN_0375	Indonesia	Male	43	HIV-negative	TBM	Alive	60
IN_0376	Indonesia	Female	18	HIV-negative	TBM	Alive	60
IN_0377	Indonesia	Male	42	HIV-negative	TBM	Alive	60
IN_0378	Indonesia	Female	42	HIV-negative	TBM	Alive	60
IN_0379	Indonesia	Male	41	HIV-negative	TBM	Alive	60
IN_0380	Indonesia	Male	30	HIV-negative	TBM	Alive	60
IN_0381	Indonesia	Female	44	HIV-negative	TBM	Dead	6
IN_0382	Indonesia	Female	21	HIV-negative	TBM	Alive	60
IN_0383	Indonesia	Male	24	HIV-negative	TBM	Alive	60
IN_0384	Indonesia	Male	23	HIV-negative	TBM	Dead	3
IN_0385	Indonesia	Male	55	HIV-negative	TBM	Dead	18
IN_0386	Indonesia	Male	39	HIV-positive	TBM	Dead	2
IN_0387	Indonesia	Male	27	HIV-negative	TBM	Alive	60
IN_0388	Indonesia	Female	48	HIV-negative	TBM	Alive	60
IN_0389	Indonesia	Male	32	HIV-negative	TBM	Dead	1
IN_0390	Indonesia	Female	17	HIV-negative	TBM	Alive	60
IN_0391	Indonesia	Female	21	HIV-negative	TBM	Alive	60
IN_0392	Indonesia	Male	34	HIV-negative	TBM	Alive	60
IN_0393	Indonesia	Female	29	HIV-negative	TBM	Dead	18
IN_0394	Indonesia	Male	28	HIV-negative	TBM	Alive	60
IN_0395	Indonesia	Male	36	HIV-negative	TBM	Alive	60
IN_0396	Indonesia	Female	28	HIV-negative	TBM	Dead	4
IN_0397	Indonesia	Male	17	HIV-negative	TBM	Alive	60
IN_0398	Indonesia	Female	37	HIV-negative	TBM	Alive	60
IN_0399	Indonesia	Male	30	HIV-negative	TBM	Alive	60
IN_0400	Indonesia	Female	66	HIV-negative	TBM	Alive	60
IN_0401	Indonesia	Male	37	HIV-negative	TBM	Alive	60
IN_0402	Indonesia	Female	26	HIV-negative	TBM	Alive	60
IN_0403	Indonesia	Female	17	HIV-negative	TBM	Alive	60
IN_0404	Indonesia	Male	74	HIV-negative	TBM	Dead	3
IN_0405	Indonesia	Female	29	HIV-negative	TBM	Dead	6
IN_0406	Indonesia	Female	28	HIV-negative	TBM	Alive	60
IN_0407	Indonesia	Female	28	HIV-negative	TBM	Alive	60
IN_0408	Indonesia	Female	22	HIV-negative	TBM	Alive	60
IN_0409	Indonesia	Female	70	HIV-negative	TBM	Alive	60
IN_0410	Indonesia	Male	29	HIV-negative	TBM	Dead	13
IN_0411	Indonesia	Male	31	HIV-negative	TBM	Alive	60
IN_0412	Indonesia	Male	24	HIV-positive	TBM	Alive	60
IN_0413	Indonesia	Male	37	HIV-negative	TBM	Alive	60
IN_0414	Indonesia	Female	46	HIV-negative	TBM	Alive	60
IN_0415	Indonesia	Female	33	HIV-negative	TBM	Alive	60
IN_0416	Indonesia	Male	21	HIV-negative	TBM	Dead	5
IN_0417	Indonesia	Male	19	HIV-negative	TBM	Alive	60
IN_0418	Indonesia	Female	67	HIV-negative	TBM	Alive	60
IN_0419	Indonesia	Male	56	HIV-negative	TBM	Alive	60
IN_0420	Indonesia	Male	21	HIV-negative	TBM	Dead	44
IN_0421	Indonesia	Female	33	HIV-negative	TBM	Alive	60
IN_0422	Indonesia	Female	19	HIV-negative	TBM	Dead	15
IN_0423	Indonesia	Female	27	HIV-negative	TBM	Alive	60
IN_0424	Indonesia	Male	16	HIV-negative	TBM	Dead	5
IN_0425	Indonesia	Female	31	HIV-negative	TBM	Dead	7
IN_0426	Indonesia	Male	16	HIV-negative	TBM	Alive	60
IN_0427	Indonesia	Female	46	HIV-negative	TBM	Alive	60
IN_0428	Indonesia	Female	40	HIV-negative	TBM	Alive	60
IN_0429	Indonesia	Male	31	HIV-negative	TBM	Alive	60
IN_0430	Indonesia	Male	36	HIV-negative	TBM	Alive	60
IN_0431	Indonesia	Male	23	HIV-negative	TBM	Alive	60
IN_0432	Indonesia	Female	31	HIV-negative	TBM	Dead	8
IN_0433	Indonesia	Female	22	HIV-negative	TBM	Alive	60
IN_0434	Indonesia	Male	46	HIV-negative	TBM	Dead	1
IN_0435	Indonesia	Female	46	HIV-negative	TBM	Alive	60
IN_0436	Indonesia	Female	18	HIV-negative	TBM	Alive	60
IN_0437	Indonesia	Female	58	HIV-negative	TBM	Dead	3
IN_0438	Indonesia	Male	37	HIV-negative	TBM	Alive	60
IN_0439	Indonesia	Female	20	HIV-negative	TBM	Alive	60
IN_0440	Indonesia	Female	23	HIV-negative	TBM	Alive	60
IN_0441	Indonesia	Male	22	HIV-negative	TBM	Alive	60
IN_0442	Indonesia	Male	17	HIV-negative	TBM	Alive	60
IN_0443	Indonesia	Male	48	HIV-negative	TBM	Alive	60
IN_0444	Indonesia	Male	49	HIV-negative	TBM	Alive	60
IN_0445	Indonesia	Female	17	HIV-negative	TBM	Alive	60
IN_0446	Indonesia	Male	38	HIV-negative	TBM	Alive	60
IN_0447	Indonesia	Male	67	HIV-negative	TBM	Alive	60
IN_0448	Indonesia	Female	29	HIV-negative	TBM	Alive	60
IN_0449	Indonesia	Male	27	HIV-negative	TBM	Alive	60
IN_0450	Indonesia	Male	29	HIV-negative	TBM	Dead	29
IN_0451	Indonesia	Male	35	HIV-positive	TBM	Alive	60
IN_0452	Indonesia	Male	26	HIV-negative	TBM	Dead	2
IN_0453	Indonesia	Male	33	HIV-negative	TBM	Alive	60
IN_0454	Indonesia	Male	30	HIV-positive	TBM	Dead	10
IN_0455	Indonesia	Female	58	HIV-negative	TBM	Alive	60
IN_0456	Indonesia	Female	55	HIV-negative	TBM	Dead	3
IN_0457	Indonesia	Female	47	HIV-negative	TBM	Dead	5
IN_0458	Indonesia	Male	37	HIV-negative	TBM	Alive	60
IN_0459	Indonesia	Male	37	HIV-negative	TBM	Alive	60
IN_0460	Indonesia	Female	28	HIV-negative	TBM	Dead	20
IN_0461	Indonesia	Male	22	HIV-negative	TBM	Dead	2
IN_0462	Indonesia	Male	45	HIV-negative	TBM	Alive	60
VN_0715	Vietnam	NA	NA	HIV-positive	Cryptococcal meningitis	NA	NA
VN_0716	Vietnam	NA	NA	HIV-positive	Cryptococcal meningitis	NA	NA
VN_0717	Vietnam	NA	NA	HIV-positive	Cryptococcal meningitis	NA	NA
VN_0718	Vietnam	NA	34	HIV-positive	Cryptococcal meningitis	NA	NA
VN_0719	Vietnam	NA	29	HIV-positive	Cryptococcal meningitis	NA	NA
VN_0720	Vietnam	NA	NA	HIV-positive	Cryptococcal meningitis	NA	NA
VN_0721	Vietnam	NA	27	HIV-positive	Cryptococcal meningitis	NA	NA
VN_0722	Vietnam	NA	30	HIV-positive	Cryptococcal meningitis	NA	NA
VN_0723	Vietnam	NA	25	HIV-positive	Cryptococcal meningitis	NA	NA
VN_0724	Vietnam	NA	25	HIV-positive	Cryptococcal meningitis	NA	NA
VN_0725	Vietnam	NA	31	HIV-positive	Cryptococcal meningitis	NA	NA
VN_0726	Vietnam	NA	27	HIV-positive	Cryptococcal meningitis	NA	NA
VN_0727	Vietnam	NA	33	HIV-positive	Cryptococcal meningitis	NA	NA
VN_0728	Vietnam	NA	28	HIV-positive	Cryptococcal meningitis	NA	NA
VN_0729	Vietnam	NA	26	HIV-positive	Cryptococcal meningitis	NA	NA
VN_0730	Vietnam	NA	28	HIV-positive	Cryptococcal meningitis	NA	NA
VN_0731	Vietnam	NA	27	HIV-positive	Cryptococcal meningitis	NA	NA
VN_0732	Vietnam	NA	NA	HIV-positive	Cryptococcal meningitis	NA	NA
VN_0733	Vietnam	NA	60	HIV-positive	Cryptococcal meningitis	NA	NA
VN_0734	Vietnam	NA	NA	HIV-positive	Cryptococcal meningitis	NA	NA
VN_0735	Vietnam	NA	25	HIV-positive	Cryptococcal meningitis	NA	NA
VN_0736	Vietnam	NA	35	HIV-positive	Cryptococcal meningitis	NA	NA
VN_0737	Vietnam	NA	44	HIV-positive	Cryptococcal meningitis	NA	NA
VN_0738	Vietnam	NA	27	HIV-positive	Cryptococcal meningitis	NA	NA
VN_0739	Vietnam	NA	45	HIV-positive	Cryptococcal meningitis	NA	NA
VN_0740	Vietnam	NA	34	HIV-positive	Cryptococcal meningitis	NA	NA
VN_0741	Vietnam	NA	23	HIV-positive	Cryptococcal meningitis	NA	NA
VN_0742	Vietnam	NA	NA	HIV-negative	Bacterial meningitis	NA	NA
VN_0743	Vietnam	NA	NA	HIV-negative	Bacterial meningitis	NA	NA
VN_0744	Vietnam	NA	NA	HIV-negative	Bacterial meningitis	NA	NA
VN_0745	Vietnam	NA	NA	HIV-negative	Bacterial meningitis	NA	NA
VN_0746	Vietnam	NA	NA	HIV-negative	Bacterial meningitis	NA	NA
VN_0747	Vietnam	NA	NA	HIV-negative	Bacterial meningitis	NA	NA
VN_0748	Vietnam	NA	NA	HIV-negative	Bacterial meningitis	NA	NA
VN_0749	Vietnam	NA	NA	HIV-negative	Bacterial meningitis	NA	NA
VN_0750	Vietnam	NA	NA	HIV-negative	Bacterial meningitis	NA	NA
VN_0751	Vietnam	NA	NA	HIV-negative	Bacterial meningitis	NA	NA
VN_0752	Vietnam	NA	NA	HIV-negative	Bacterial meningitis	NA	NA
VN_0753	Vietnam	NA	NA	HIV-negative	Bacterial meningitis	NA	NA
VN_0754	Vietnam	NA	NA	HIV-negative	Bacterial meningitis	NA	NA
VN_0755	Vietnam	NA	NA	HIV-negative	Bacterial meningitis	NA	NA
VN_0756	Vietnam	NA	NA	HIV-negative	Bacterial meningitis	NA	NA
VN_0757	Vietnam	NA	NA	HIV-negative	Bacterial meningitis	NA	NA
VN_0758	Vietnam	NA	NA	HIV-negative	Bacterial meningitis	NA	NA
VN_0759	Vietnam	NA	NA	HIV-negative	Bacterial meningitis	NA	NA
VN_0760	Vietnam	NA	NA	HIV-negative	Bacterial meningitis	NA	NA
VN_0761	Vietnam	NA	NA	HIV-negative	Bacterial meningitis	NA	NA
VN_0762	Vietnam	NA	NA	HIV-negative	Bacterial meningitis	NA	NA
VN_0763	Vietnam	NA	NA	HIV-negative	Bacterial meningitis	NA	NA
VN_0764	Vietnam	NA	NA	HIV-negative	Bacterial meningitis	NA	NA
VN_0765	Vietnam	NA	NA	HIV-negative	Bacterial meningitis	NA	NA
VN_0766	Vietnam	NA	NA	HIV-negative	Bacterial meningitis	NA	NA
VN_0767	Vietnam	NA	NA	HIV-negative	Bacterial meningitis	NA	NA
VN_0768	Vietnam	NA	NA	HIV-negative	Bacterial meningitis	NA	NA
VN_0769	Vietnam	NA	NA	HIV-negative	Bacterial meningitis	NA	NA
VN_0770	Vietnam	NA	NA	HIV-negative	Bacterial meningitis	NA	NA
VN_0771	Vietnam	NA	NA	HIV-negative	Bacterial meningitis	NA	NA

## Sheet: LCMS_peak_ion_intensities
CompoundID	Method	HMDB_ID	Metabolite	IN_0271	IN_0279	IN_0290	IN_0293	IN_0296	IN_0060	IN_0119	IN_0142	IN_0147	IN_0151	IN_0195	IN_0215	IN_0001	IN_0009	IN_0014	IN_0027	IN_0030	IN_0037	IN_0047	IN_0059	IN_0067	IN_0068	IN_0077	IN_0080	IN_0087	IN_0090	IN_0092	IN_0097	IN_0098	IN_0110	IN_0122	IN_0127	IN_0128	IN_0134	IN_0140	IN_0172	IN_0176	IN_0189	IN_0194	IN_0204	IN_0207	IN_0220	IN_0222	IN_0234	IN_0244	IN_0247
QI09494_C18_neg	C18-neg	HMDB0004667	13-HODE	1799	1122	2126	1105	1902	1262	1062	2041	1017	1336	1241	4681	1458	2566	2948	1105	944	1025	1354	2084	1364	1973	1909	1330	1116	1241	1724	1586	1522	3469	2153	1565	890	1010	2082	5152	2025	1247	5592	1147	1327	1492	901	1121	1189	1376
TF10_C18_neg	C18-neg	HMDB0001139	PGF2alpha	21085	34478	21242	191707	229067	51723	40751	39334	46625	47679	64558	124172	21439	38281	19884	95643	13600	24727	26926	44231	23261	17809	39666	26990	47644	23160	26373	38316	25027	23619	22572	19288	24716	33305	24448	15819	24980	39277	24657	28813	18902	28758	16963	24783	39086	21003
QI04268_C18_neg	C18-neg	HMDB0000720	levulinate	88685	156566	89898	171322	272925	147897	104087	106555	114452	108799	201545	161279	87676	57946	121869	91064	60016	45027	76412	69721	42885	55938	112906	62507	71342	83685	124409	102069	157469	49905	82004	68538	85668	38812	117633	127253	82783	58317	59330	88346	69067	140873	67773	54603	121573	79076
TF11_C18_neg	C18-neg	HMDB0000991	2-aminooctanoate	24497	760	21477	34612	53791	36292	13463	25623	4884	14238	10738	57713	77045	17682	3197	2597	12249	760	9425	4720	40444	124146	4216	19784	57017	50170	18833	14947	15731	7015	9668	24835	12613	48748	86126	6751	7652	18135	8127	8062	760	28609	19465	21989	13569	3000
TF12_C18_neg	C18-neg	HMDB0002264	2-hydroxyoctanoate	88190	71843	84000	410902	176831	124880	56768	75966	90293	117818	160540	721651	213224	73200	85904	16686.5	16686.5	16686.5	16686.5	16686.5	66026	152375	16686.5	16686.5	101791	65256	72599	91103	68731	16686.5	16686.5	87097	16686.5	16686.5	139999	16686.5	16686.5	80520	16686.5	16686.5	16686.5	16686.5	63456	80391	58189	16686.5
QI06445_C18_neg	C18-neg	HMDB0001954	3-hydroxyoctanoate	2971	10924	8528	20178	17798	8050	8053	10315	9431	4188	10409	13689	3218	4106	7046	3648	2961	2209	5729	2186	1769	10207	6901	3049	9950	4682	7377	3612	10753	1573	3637	3257	6642	1973	7903	7826	3346	7413	2686	7470	2885	2993	3942	3316	8369	4439
QI09013_C18_neg	C18-neg	HMDB0000511	caprate	9672	9134	9782	8821	9419	10666	9248	9789	8892	9525	9728	9158	9307	10014	9678	9019	10152	8922	10210	9811	9647	9862	9487	9599	9584	9430	9337	10044	9675	9274	10600	10108	9578	8978	9749	10173	9657	9623	9924	8978	9155	9083	10236	8749	9728	9742
QI06138_C18_neg	C18-neg	HMDB0000197	indoleacetate	293	738	98	6073	1928	434	63	135	1522	431	133	2250	16	33	73	1472	69	23	161	7	62	293	215	175	62	157	167	117	4257	6	54	65	145	12	22	291	46	27	38	208	51	46	249	511	150	292
QI05373_C18_neg	C18-neg	unknown	3-hydroxyhexanoate	8842	30774	18940	43210	20071	29659	28398	21836	25924	11862	27368	37547	11795	15068	21466	7136	8355	5786	15952	5050	6584	16144	15434	7712	20352	15457	23067	9861	31864	6310	8500	9086	16755	5963	17572	24386	7479	13416	8644	19124	8557	9185	13573	14506	17329	12265
QI10071_C18_neg	C18-neg	HMDB0000638	dodecanoate	24574	26322	25001	24730	26142	25839	27662	25792	26324	28021	27079	27034	27261	27476	28998	24805	28131	25022	26426	27412	26835	26306	27792	26599	26910	26917	26701	25500	28893	25857	29458	27991	25569	25378	27600	26393	26574	24248	28717	25525	26706	26370	26664	24827	48815	27274
TF13_C18_neg	C18-neg	HMDB0000888	undecanedionate	50450	169044	283706	148816	308560	233695	112593	302028	206432	224672	145058	232225	264032	392179	207018	149399	50450	50450	181038	273177	208945	306925	298249	162221	196323	260347	255564	168316	158481	220164	136539	441612	162312	50450	50450	304345	361197	176491	224474	266566	278200	252515	248107	50450	316039	121999
QI10246_C18_neg	C18-neg	HMDB0002000	myristoleate	863	909	794	723	825	675	667	900	676	746	903	792	888	681	1305	692	1005	733	823	681	512	1003	1026	1128	1084	780	866	346	750	512	1073	781	721	511	1133	851	714	506	666	851	805	766	622	724	1051	512
QI07114_C18_neg	C18-neg	HMDB0000623	dodecanedioate	23657	25931	26790	22625	37088	24804	23044	24512	23315	24449	25721	26575	24473	24255	25758	24088	23171	23505	23771	24003	26662	27077	26734	24096	25730	23886	25686	22459	25348	24373	24657	25668	28788	24685	26119	24820	25859	22885	24236	23337	23648	24170	26993	24989	27989	22651
QI11034_C18_neg	C18-neg	HMDB0000826	pentadecanoate	57474	56491	56763	55792	58636	55609	56400	63542	57534	61592	56837	57114	57895	59687	53429	56404	53590	57420	57327	62630	58090	63144	59859	56892	63057	60687	60549	57314	58374	60301	56681	52818	58101	56992	55703	51308	60408	60568	55538	59853	59031	56040	58937	56815	61436	54801
QI09994_C18_neg	C18-neg	HMDB0002261	hydroxymyristate	7767	7661	7028	6176	7618	7194	6517	7417	7265	7571	7325	7620	7075	7383	8159	7225	7480	7383	7392	7489	7056	7468	7976	6493	7140	7008	7429	7082	7669	6918	7908	7330	7405	6780	7015	7567	7182	7078	7300	7149	6982	6965	7298	7453	7909	7731
QI10816_C18_neg	C18-neg	HMDB0003229	palmitoleate	19675	26950	17283	25279	27524	27451	19056	20479	18820	20983	30829	26604	18208	20678	25266	13806	17170	12356	14741	16526	14367	26617	16497	17231	25871	14374	14353	17262	15626	15065	23499	15200	13173	13929	42227	19434	16447	16083	17771	21484	14302	12622	14470	13741	30679	16079
TF14_C18_neg	C18-neg	HMDB0000220	palmitate	245818603	257635223	261826462	243200783	231294145	247286313	246466632	271600603	252321446	261971578	251615261	261320069	270545163	254964788	255039076	241491371	255885227	256828496	275821516	266768946	236709487	257358147	267759237	262329186	274513526	265594504	262672184	255012931	268692341	260748460	262094394	276145869	253178609	234316821	249089831	243141803	245098708	254466146	261349796	257823775	258771160	278663201	286746925	247890370	260247719	247119003
QI09227_C18_neg	C18-neg	HMDB0006294	16-hydroxypalmitate	41787	43208	42989	38879	48673	43356	41042	44035	41646	49717	44827	45924	46323	43210	45974	40931	45509	44178	44584	42686	45867	46395	43805	44975	50257	45257	46313	43892	46185	45122	48324	45375	45205	42154	42883	42518	44213	43961	44397	45782	45140	43933	45679	44520	57970	44750
QI07969_C18_neg	C18-neg	HMDB0000872	tetradecanedioate	28260	29136	32525	28837	59273	29115	24715	28971	28966	30150	34532	31603	31060	26539	36328	28104	30972	27952	27135	29108	27948	29232	29400	30424	31824	29639	29568	27627	30359	26570	30157	29155	31704	28532	29493	31388	28898	28000	29396	27176	27428	28593	30732	29182	31920	28466
QI11096_C18_neg	C18-neg	HMDB0060038	10-heptadecenoate	1994	4730	2552	3207	2650	4485	3299	4376	2752	4036	5664	3358	2047	4820	1964	2655	3256	2064	2792	4070	2846	13994	3412	3310	7233	3529	2139	2792	3512	4080	3965	3281	2486	2462	3307	1935	3089	2425	2997	2804	2869	2229	3388	2881	5570	1877
QI11677_C18_neg	C18-neg	HMDB0002259	heptadecanoate	80363	85363	77431	79356	73236	74414	91154	84445	79163	83366	78863	83413	80274	82903	79117	75943	73667	81411	84697	86926	83717	91502	88296	82555	87205	87818	84950	79246	78162	95734	84568	89950	89644	77719	80713	83201	71201	78682	82602	80900	84680	98490	109520	74130	92693	81247
QI10674_C18_neg	C18-neg	HMDB0031057	2-hydroxyhexadecanoate	29432	28191	29898	30208	41887	32794	27043	29161	29042	31555	32073	35196	34164	26595	37565	27505	29823	26880	28425	28766	28166	32230	27469	34094	28115	31113	27958	27980	27622	27605	33177	30784	31095	26114	30418	29964	28846	27790	28027	29522	29970	30965	29431	28876	30083	28422
QI10579_C18_neg	C18-neg	HMDB0001388	alpha-linolenate	1594	2241	534	1352	1686	2546	2918	951	1668	697	1125	1727	932	1048	2402	381	631	213	1092	1512	963	3907	1668	1107	779	653	611	453	764	978	1144	495	858	484	1784	2156	837	94	2072	1100	609	242	472	535	874	482
QI10970_C18_neg	C18-neg	HMDB0000673	linoleate	104186	56162	67843	150102	196365	237840	67036	38273	91740	38773	71928	133568	47735	45701	95212	21982	32108	19528	37031	44847	26261	192207	48467	35600	39551	27775	26093	29489	30981	35093	57401	29797	33290	17950	139047	104260	33174	21059	41881	37145	24084	22858	25159	22475	30481	21686
QI11443_C18_neg	C18-neg	HMDB0000207	oleate	346581	318347	309405	462615	573430	631423	242199	268200	359258	261653	376284	550479	277618	298569	329025	164987	209714	174587	249365	245763	193616	543674	258440	235983	296980	215574	192788	191836	192151	217841	289301	253922	222147	184592	844931	320590	213275	205113	227164	258206	184866	227006	253021	168399	279225	180590
QI10818_C18_neg	C18-neg	unknown	2-hydroxyoleate	28306	29978	27927	29074	27392	29496	30115	27445	29557	29212	27736	31148	30183	29368	28903	30046	30204	31020	27330	28529	30116	29437	30247	28944	28522	27529	27971	27336	30508	29447	29363	24307	29245	28252	27468	26199	27393	27967	28294	31597	28278	28982	28550	28415	30025	28778
TF15_C18_neg	C18-neg	HMDB0000827	stearate	120770230	124081980	124237460	121381726	114129188	114418862	122106579	126916766	121667181	124011597	128309546	122231194	135900422	126401390	129676635	124705018	125265031	128006650	127389779	132805240	119734409	131122205	137582392	133693717	134337343	136777236	132072074	137374425	130617696	130411549	130499463	137543089	128170483	123624929	121990536	125806518	109013974	128943473	125113933	129470352	127659945	148206315	139764412	119887069	124924866	127691984
QI08906_C18_neg	C18-neg	HMDB0000672	hexadecanedioate	25766	24966	30444	29684	83106	28015	21376	28565	31770	27643	36532	32942	32090	23071	40408	24041	28683	23594	24987	24818	25285	27011	26144	27553	27361	25551	26122	22889	26732	21984	29383	26832	31372	25158	28370	24923	25331	24591	25859	24980	25332	25300	27800	25118	27583	24923
TF16_C18_neg	C18-neg	HMDB0013622	10-nonadecenoate	89742	87799	77300	76728	97986	125443	67194	96142	37018	63697	132254	89324	67652	101971	105236	50219	51784	25154	42990	83658	38576	222261	75202	68291	99587	71519	74939	75309	38103	83267	102050	113337	74613	48860	104880	156096	67927	108746	48828	71294	74092	82890	106106	88580	126381	73830
QI10518_C18_neg	C18-neg	HMDB0001999	eicosapentaenoate	1626	1119	1053	1950	4502	3371	715	599	727	758	921	1498	819	690	869	457	959	616	497	553	1042	803	648	1071	1053	588	440	511	612	668	810	432	966	527	393	2081	699	304	608	766	483	683	844	724	996	333
QI10865_C18_neg	C18-neg	HMDB0001043	arachidonate	21716	7417	37461	57587	322843	130190	3254	6816	17688	24062	35144	81664	18635	9332	20711	1464	13243	1641	3393	3623	7984	7521	3960	12351	15250	7381	2557	3287	5231	5119	12783	6889	6406	1231	17934	22563	5589	1712	3285	5163	3748	7369	9221	3283	8781	2755
QI11112_C18_neg	C18-neg	HMDB0002925	eicosatrienoate	3190	1029	3301	21117	29028	22652	83	216	3382	938	2453	6011	1783	673	1273	21	751	21	65	21	712	1035	375	960	1182	278	21	21	276	172	1559	382	745	21	1625	1158	530	21	21	712	21	21	411	83	716	21
QI11569_C18_neg	C18-neg	HMDB0005060	eicosadienoate	1015	638	4340	11014	17915	15876	134	20.5	3500	571	1340	3711	1325	109	1530	20.5	279	20.5	20.5	20.5	232	1571	20.5	472	1217	20.5	20.5	20.5	20.5	153	213	310	729	58	620	20.5	121	20.5	56	465	20.5	20.5	495	20.5	215	20.5
TF17_C18_neg	C18-neg	HMDB0002231	eicosenoate	133380	99364	232173	537099	1202672	650713	67492	84387	212425	152265	206383	244117	128478	81497	104130	26834	112785	45719	67994	82597	38535	241186	84182	80375	146411	64853	47500	64848	53285	61646	118121	77644	63308	36390	312376	78217	66251	81099	63080	70219	37967	68301	54787	28623	135518	45518
QI12229_C18_neg	C18-neg	HMDB0002212	arachidate	61554	61795	63181	49307	72472	61660	58076	64681	55438	58681	55864	61695	69989	66804	61273	60168	59445	58466	64117	62786	61508	72362	71220	60050	67285	67181	63363	69031	61909	62826	70274	57766	65494	56639	62322	54774	59876	64427	65250	65944	63757	59704	62176	54996	66211	60566
QI10764_C18_neg	C18-neg	HMDB0002183	docosahexaenoate	12828	14524	18156	34106	42849	58121	3283	10917	10072	7954	18078	18484	24910	9403	15125	1421	26799	2846	3012	3443	20578	10045	6659	26310	12155	9468	2844	3651	8318	7160	15208	10960	17313	1222	10518	5773	6303	859	5719	14207	4574	5769	7836	5777	11068	6062
QI10954_C18_neg	C18-neg	HMDB0001976	docosapentaenoate	1212	576	1541	5509	8962	14037	21	21	1142	1075	1995	1061	354	50	841	21	478	21	21	21	149	123	21	579	184	21	21	21	21	21	461	21	189	21	238	469	97	21	21	211	21	21	21	21	94	21
QI11259_C18_neg	C18-neg	HMDB0002226	adrenate	5780	5977	6626	11364	13110	15656	6408	6692	7579	7294	7449	7074	4778	5955	5011	5214	5670	4975	6609	5076	5365	5336	5903	5064	5888	4539	4853	5832	5833	6037	6393	9039	7021	5493	4773	3397	5928	6519	5473	5235	4535	6569	9209	5251	6003	6890
QI12219_C18_neg	C18-neg	HMDB0002068	13-docosenoate	29801	20080	29029	26046	52827	33149	22288	26729	14510	29319	27203	25249	25555	23962	29065	24782	25831	24036	26434	24614	24849	49255	23114	25105	23073	28389	26421	29830	24573	22623	33489	24775	27350	20544	28197	29107	28350	30187	23753	25222	23639	23294	18411	25453	32068	27014
QI10353_C18_neg	C18-neg	unknown	eicosanedioate	2435	695	829	3346	4004	2598	889	774	2532	1502	1182	11191	1186	1217	1038	576	1036	606	850	1201	877	924	815	1679	938	996	646	579	598	997	583	830	625	405	405	275	805	751	800	1090	648	801	749	767	971	708
QI10576_C18_neg	C18-neg	unknown	14-pentadecenoic acid	1967	2105	1901	1541	2010	1806	1964	2931	1838	1852	3223	1741	2160	3086	2339	1584	2401	1935	1907	3123	1452	4069	2326	2167	3846	2779	2594	2699	3176	4083	2396	1865	2049	1433	2009	2278	2460	2253	1808	1825	2418	1481	1988	1911	1805	1991
QI10370_C18_neg	C18-neg	HMDB0000910	tridecanoic acid	7190	8225	8161	7923	8282	8400	8072	8205	7472	8480	8665	7682	8054	8492	7021	7897	7839	8444	7920	8168	8023	7964	8248	8177	8661	8913	8602	7375	7756	8144	7714	7484	7872	8047	7895	7673	7901	8191	8216	7887	8024	7579	8529	7661	9414	8133
QI07823_C18_neg	C18-neg	HMDB0000637	glycochenodeoxycholate	5965	1023	2388	40899	145692	382706	40218	3717	324086	1031233	18291	97532	15758	7594	3007	9690	472	3570	646	3178	17184	1471	10386	11256	548	185	2759	650	20877	582	3422	1525	6574	5773	255417	684	2129	2508	41	706	176	1405	741	287	755	733
QI08010_C18_neg	C18-neg	HMDB0000631	glycodeoxycholate	286	534	20	8359	8719	83039	12	658	35789	255786	3198	8769	1831	491	11	0.5	7	285	0.5	107	7	3	181	691	5	5	80	0.5	5	5	9	73	49	0.5	73	0.5	0.5	0.5	0.5	6	0.5	129	0.5	54	52	0.5
QI07162_C18_neg	C18-neg	HMDB0000708	glycoursodeoxycholate	23	23	23	497	14885	22125	1926	23	20219	110716	81	4221	367	589	23	1675	23	23	23	714	6093	23	276	63	23	23	2215	23	995	23	23	23	23	23	3158	23	23	179	23	23	23	23	23	23	23	23
QI07182_C18_neg	C18-neg	HMDB0000138	glycocholate	738	2726	8173	75760	191381	595968	336405	7239	111688	2037019	6258	17631	14118	18024	24.5	5855	24.5	18726	426	616	2731	592	6283	13017	2164	24.5	1693	1461	78658	178	1559	24.5	4299	7904	230841	601	7678	5945	24.5	49	254	1038	358	949	57	101
TF21_C18_neg	C18-neg	HMDB0000951	taurochenodeoxycholate	16840	21224	7487	406770	357967	2109995	202610	7665	3290338	12351993	93442	509849	42315	23602	5938	15070	743.5	69178	743.5	13259	65495	743.5	36291	31287	743.5	743.5	1756	743.5	264270	1487	20638	743.5	87914	158811	2976568	743.5	32647	2833	743.5	1880	743.5	11486	743.5	743.5	1935	743.5
QI06923_C18_neg	C18-neg	HMDB0000036	taurocholate	478	3973	1419	27527	29022	176483	90116	2427	61192	2137700	1175	9858	1500	4273	36	570	19	27617	9.5	9.5	557	179	1365	3218	166	9.5	94	9.5	118657	9.5	1877	9.5	1818	15665	186218	9.5	6803	121	9.5	9.5	9.5	736	9.5	9.5	9.5	9.5
QI05912_C18_neg	C18-neg	HMDB0001895	salicylate	2784	1484	1971	1768	1888	1554	1372	1859	1769	1606	1633	39265	1988	1548	2904	1681	1228	1569	1864	1916	7920	1669	1957	5184	1576	4998	2277	2006	1550	1390	2106	2206	1418	1269	6505	3064	2099	1641	1546	1519	1850	2064	1371	1919	1411	1574
QI06099_C18_neg	C18-neg	HMDB0000784	azelate	7928	7513	9538	8228	11089	8756	7237	12484	8627	7542	6824	8099	8348	16015	10953	8244	6474	7514	12682	19956	7058	14043	11761	9463	9792	10880	16772	10475	12099	12881	7455	13178	7080	7251	8686	10532	9960	9236	9541	9915	11846	7664	8712	8498	10317	6594
QI05533_C18_neg	C18-neg	HMDB0011686	p-cresol glucuronide	0.5	1242	1330	8457	63	774	0.5	2745	7588	3291	15611	4196	0.5	1368	166	500	671	26	409	36	5502	517	36	47	0.5	429	3072	209	0.5	25	0.5	0.5	565	575	0.5	840	37	0.5	803	1008	276	696	892	53409	208	720
TF28_C18_neg	C18-neg	HMDB0001032	dehydroepiandrosterone sulfate	674266	219729	44005	30391703	13588018	11873417	170664	62660	4897468	2286177	4670254	37857940	88489	131426	102110	90307	63922	8515	3355	28150	42460	25764	144024	60239	56528	154620	9910	9713	22617	19676	56392	264110	178160	9866	43615	199267	51445	22021	12104	7455	4371	26910	64462	18916	39507	1960
QI04808_C18_neg	C18-neg	HMDB0001015	formylmethionine	2823	5207	6140	20	7667	14865	12314	3908	7577	9978	9684	20	302	2530	532	16199	316	866	752	1679	1304	1192	10867	296	4128	534	1043	3460	8353	691	1534	1122	1970	1748	3657	2762	1035	4720	1348	2132	937	2291	1626	3957	2974	2278
QI02851_C18_neg	C18-neg	HMDB0000786	oxypurinol	43410	49331	235060	163483	410272	233386	43883	54799	40319	100907	74097	84544	13530	41729	14691	43951	13146	12947	22160	20457	15245	28823	52750	7589	41225	26999	23697	39190	55469	17554	20029	20505	34529	15483	34800	40374	26484	28018	20321	24982	14166	35025	20782	26443	44836	21604
QI05742_C18_neg	C18-neg	HMDB0000779	phenyllactate	4830	57455	12992	151796	601831	63754	245667	6525	165920	136046	24290	326548	2526	13706	15860	89440	1582	2314	2059	5557	1776	1452	27258	1474	5188	1652	17196	18296	23450	853	2428	1406	4309	1207	88755	21008	2763	13137	1237	8374	2909	12746	5061	3131	13268	2036
QI05254_C18_neg	C18-neg	HMDB0000020	p-hydroxyphenylacetate	1235	23047	1958	3508	50426	1160	4265	1069	12513	6269	1875	4431	600	836	885	5659	513	274	484	670	558	668	1291	552	628	463	2249	2224	16828	405	560	488	674	326	1843	9583	747	823	500	1380	784	911	1141	5203	2146	607
QI12436_C18_neg	C18-neg	HMDB0002368	nervonic acid	1533	502	26618	11974	183377	19192	215	29	3273	17251	11575	10117	2162	615	1002	103	937	271	414	250	772	315	384	766	906	435	226	85	145	262	1525	392	738	184	3331	422	185	72	596	740	260	682	541	85	741	29
QI10699_C18_neg	C18-neg	HMDB0000806	myristate	153026	153513	156709	151789	149513	154750	153944	161226	148507	186779	182197	154236	163869	160346	158577	150276	143894	149074	155250	157734	155455	164373	154520	157590	166990	157608	156464	154231	157164	156559	165110	141663	154832	153619	155631	144087	151795	155897	162398	156155	155572	149763	162399	145455	164178	153896
QI10215_C18_neg	C18-neg	HMDB0002369	9-cis-retinoic acid	20450	18281	20646	16660	20185	16981	17926	18910	17027	17517	20315	18955	18049	26280	20199	18379	20664	18000	17927	23629	21282	21030	21831	17445	26260	17186	21551	18331	22974	19897	19912	18090	19081	17877	20320	17541	21205	17786	18397	19092	19707	19819	18697	19625	20318	19084
QI10073_C8_pos	C8-pos	HMDB0010379	LPC(14:0)	100	10	5	417	830	603	5	19	20	642	77	1015	22	11	69	16	24	10	10	15	5	15	5	5	5	18	85	13	5	12	5	5	16	5	18	5	5	17	5	5	5	15	5	5	5	29
QI9879_C8_pos	C8-pos	HMDB0010383	LPC(16:1)	5774	6928	6623	8058	8666	10678	6326	7102	6425	6826	6044	8628	7223	7481	5983	6609	6495	6764	7508	6993	7077	7730	6488	6785	10052	7605	7178	5871	6856	6512	7740	6824	7927	6092	6300	6134	7348	7126	5596	6565	6409	8869	5566	5931	6693	6609
QI9636_C8_pos	C8-pos	HMDB0010382	LPC(16:0)	101144	3196	15800	90629	114429	143139	3049	2661	40106	12261	76926	100501	4429	5659	3010	1418	4607	882	2219	1972	3368	2463	4509	3181	10757	620	819	2618	4010	1200	7837	6721	2116	352	15826	834	1329	897	2667	2395	676	3929	7353	752	1807	1638
QI9762_C8_pos	C8-pos	HMDB0010386	LPC(18:2)	1901	62711	108	26595	10145	28235	63	249	8528	157	1570	16590	35	65	71	48	37	18	144	134	188	7	3587	301	381	7	7	56	83	51	52	158	22	42	191	88	7	21	36	67	195	107	507	27	44	60
QI9526_C8_pos	C8-pos	HMDB0002815	LPC(18:1)	15407	7502	10404	44664	49383	78889	3608	3460	27460	8010	17144	29527	4111	3755	4051	3350	3574	3828	3386	3391	2977	2732	3406	6645	9217	2526	3491	2806	4247	2294	4223	4742	2188	1908	9622	2028	2980	2699	2814	3057	2802	4394	8021	2426	3279	2565
QI9302_C8_pos	C8-pos	HMDB0010384	LPC(18:0)	50860	2729	7621	28784	36624	34804	2082	4117	7283	6845	14606	32728	6196	3883	3074	1577	4481	531	2055	1598	5332	2600	4451	5206	7313	621	861	2828	4914	2000	5561	4832	2352	643	7747	1002	1598	827	4004	2193	795	2382	3252	922	5008	1560
QI2334_C8_pos	C8-pos	HMDB0010397	LPC(20:5)	68	8	226	1266	94	1408	8	30	582	83	23	483	80	8	8	8	8	8	8	8	195	8	8	8	274	8	8	36	8	8	196	28	250	8	429	8	54	8	8	49	8	2004	8	25	4370	8
QI2362_C8_pos	C8-pos	HMDB0010395	LPC(20:4)	83	120	827	7287	5114	13755	42	35	402	9	932	8477	9	87	9	9	67	44	61	166	9	194	52	9	383	9	9	9	53	9	9	9	9	9	9	9	154	9	47	9	9	273	267	9	3244	9
QI9233_C8_pos	C8-pos	HMDB0010391	LPC(20:1)	632	1373	773	805	2477	2324	411	269	593	837	813	1055	850	176	369	760	690	360	748	71	79	283	172	659	922	171	308	167	384	501	673	368	279	320	673	347	296	182	246	569	318	8.5	55	124	8.5	121
QI2621_C8_pos	C8-pos	HMDB0011481	LPE(20:0)	3633251	3890460	3666896	4009463	4001874	3852316	3705513	3851008	3824566	3838991	3889798	3826918	3811827	3707485	3789514	3747563	3724300	3894419	3822757	3608943	3881338	3732212	3773374	3696378	3812688	3865221	3843058	3862637	3816028	3969595	3890821	3896191	3851138	3776248	3722227	3635717	3848036	3845497	3985788	3879251	3761713	4178617	3942286	3892606	4174682	4128370
QI2959_C8_pos	C8-pos	HMDB0011520	LPE(22:0)	1773	1825	1344	1617	1452	1489	1297	1599	1444	1231	1348	1784	1542	1523	1553	1509	1431	1462	1319	1548	1368	1539	1598	1300	1468	1612	1280	1753	1278	1509	1519	1528	1528	1364	1440	1502	1464	1726	1548	1522	1648	1683	1250	1360	65582	1721
QI3747_C8_pos	C8-pos	HMDB0007870	PC(30:1)	2421	549	2019	22243	11857	94127	623	93	11794	2508	6833	61770	1588	1852	1041	90	773	18.5	611	18.5	2895	18.5	346	3099	1689	18.5	18.5	826	169	18.5	143	39	18.5	18.5	2793	297	235	18.5	18.5	4909	144	18.5	78	18.5	233	597
QI8221_C8_pos	C8-pos	HMDB0007869	PC(30:0)	98153	121467	225691	495529	740508	1649701	138027	118802	219892	201363	268828	1378343	122780	127069	169533	84886	85961	19886	61330	43330	100807	65663	147788	174881	80452	56119	47662	128086	86722	56356	67698	42435	66327	17404	160870	65044	72542	32944	80801	161524	65880	49391	64811	25924	101073	65007
QI3810_C8_pos	C8-pos	HMDB0007874	PC(32:2)	22806	287	5204	76152	32561	134476	601	160	38942	4084	19641	202280	5647	978	2994	153	1671	20.5	251	20.5	5657	152	672	4678	1993	20.5	20.5	322	157	440	731	525	181	20.5	9215	82	727	20.5	68	3417	102	20.5	179	20.5	717	684
QI8109_C8_pos	C8-pos	HMDB0007873	PC(32:1)	332877	279727	599410	3169762	2304029	5384789	351481	261135	1224640	523065	1130266	4350253	436266	286831	379961	180067	317023	49966	152227	101377	358515	178997	323961	375945	279910	154848	136486	239229	215628	159681	182253	132990	157541	63231	611078	148322	202429	103192	221247	339452	181769	118284	164094	83003	308220	205604
QI7912_C8_pos	C8-pos	HMDB0007871	PC(32:0)	826092	930931	2713935	4952560	10156264	11228008	1336835	1213780	1803173	2819687	3423672	9042951	875965	985398	1046967	666279	757049	171877	378487	334557	507376	597068	1365769	938005	577802	426056	398355	853037	912698	513324	585805	355071	575658	141724	1387313	595064	565018	357462	820639	941222	419753	429381	502651	227980	1101378	523045
QI8213_C8_pos	C8-pos	HMDB0008006	PC(34:3)	104644	548	14682	454798	121985	549470	597	861	269733	7123	89260	852416	13135	1049	2648	77	1908	24	306	48	18045	611	1392	5056	1355	60	72	526	483	587	1458	1217	205	24	38339	24	1777	24	402	2422	24	24	374	24	1266	1475
TF01_C8_pos	C8-pos	HMDB0007973	PC(34:2)	66997377	2306006	16819507	344132004	119021641	397008260	3844934	4274725	209502920	11745832	108833816	704879610	17770299	4297847	5766280	1753519	5433631	765635	2610753	1381830	9705775	3059349	4311336	6340330	4693710	1895776	1490701	2992101	3451508	3273810	7259302	3809451	3326946	1204278	46841226	1822111	3383948	1432672	3806864	4631331	1925679	1293528	3314244	1667493	3373531	2945500
QI7805_C8_pos	C8-pos	HMDB0007972	PC(34:1)	8473367	4772733	11156000	52097353	34932860	67348039	7842167	6512632	21249422	6518236	22084295	82680859	8139028	6866284	5820538	3790755	5553269	1021754	2809774	2600571	4432791	3532544	7773633	5891340	3546154	3000518	2665213	5324711	5154720	3522328	4420239	2563764	3428672	903299	11953205	3263070	3379159	2437598	4711581	5375023	2438363	2561240	3530617	1403735	6518426	3677129
QI7614_C8_pos	C8-pos	HMDB0007970	PC(34:0)	145396	142552	457491	582766	1535439	1324290	205229	154772	161378	313898	306158	946355	122100	150773	142935	128275	93313	22477	48254	54758	60957	91012	211555	128082	70488	58052	53425	136347	118967	83515	74941	54365	79933	19785	198664	98495	82820	58425	145661	132708	47627	68977	68683	30783	192128	85965
QI7992_C8_pos	C8-pos	HMDB0008138	PC(36:4)	2934214	290186	796410	8837645	4410844	11770952	304371	423199	3359470	969712	7684252	17233721	864503	311965	300978	194406	647216	73248	190909	107164	648076	295948	383758	573027	346287	229735	108057	263942	258245	344673	468254	300692	343094	93024	1286052	171706	268490	112163	481511	487291	211076	196091	274370	140522	541715	321185
QI4184_C8_pos	C8-pos	HMDB0008105	PC(36:3)	2689965	113838	622788	10435744	3529041	9066119	167758	189961	2619923	603668	2747334	14222655	598027	178747	193489	89652	191714	27706	103697	54777	487559	155025	195726	273495	157128	81404	56196	152814	157857	141256	268047	156340	136020	56602	884829	91168	173587	52112	153918	214939	75631	59193	108371	55479	202387	138092
QI4384_C8_pos	C8-pos	HMDB0008039	PC(36:2)	5493355	392596	2694603	23975343	10308173	23404504	664141	620529	9545056	1906459	4566579	39134505	1603707	613301	827108	329404	655437	101400	329063	214677	1078464	406801	663528	878587	528273	252013	274579	466049	540213	451389	755133	366019	413710	143006	3226241	307029	411899	210254	429492	622165	264897	210837	314762	180564	537049	388949
QI4573_C8_pos	C8-pos	HMDB0008038	PC(36:1)	1677572	608270	2417691	5682544	5885456	8441764	935448	892988	1810743	1255364	1762407	8933032	1116550	865590	861888	625240	643392	127416	338094	308918	706698	445243	956547	874654	462698	320384	382848	619154	694982	469535	568135	317644	464347	126099	1570919	501917	434582	299724	633303	778685	282764	315391	413610	182081	755501	437898
TF02_C8_pos	C8-pos	HMDB0008036	PC(36:0)	55587	13608	83792	195095	280757	327281	17767	18054	26234	43795	48212	412598	24036	18775	19617	8097	5866	1580.5	1580.5	1580.5	12542	6818	19308	21357	1580.5	1580.5	1580.5	9209	9619	6952	11368	1580.5	8842	1580.5	26047	1580.5	6076	1580.5	10153	16103	1580.5	1580.5	1580.5	1580.5	20483	1580.5
QI8042_C8_pos	C8-pos	HMDB0007991	PC(38:6)	1264021	143659	235438	4149678	1133396	4670202	108815	154866	1378131	167192	3068599	6878830	167919	147908	45431	58245	201082	27148	42446	41442	317019	81816	164574	124191	93513	65238	19728	100596	99805	104053	149147	103322	116249	23676	293400	47908	93216	39104	167303	137337	39114	55029	91045	38161	187736	128829
QI7688_C8_pos	C8-pos	HMDB0008048	PC(38:4)	2236194	386341	1213687	8038823	3879709	8604747	481517	543505	2019764	1365404	3768595	11441730	862104	421060	509338	308358	676583	83405	220328	143795	843807	372858	551594	842227	389231	274943	179183	334088	346967	407551	566884	311447	393320	103231	1151630	257565	305715	147646	526119	635479	266879	249761	297470	136110	637187	316802
QI7601_C8_pos	C8-pos	HMDB0008047	PC(38:3)	1323130	81245	412012	4858607	1609759	3332275	118513	114712	760774	357581	739406	3923317	292738	114514	142346	79711	102429	12479	66536	30992	299455	113409	136665	209257	81609	44591	38193	93468	102014	88722	145588	78682	81082	30301	307299	55945	106529	33067	94684	170991	49413	38291	59252	23812	150437	88226
QI7458_C8_pos	C8-pos	HMDB0008270	PC(38:2)	146419	27099	178351	566245	600545	846423	46477	38351	155944	129168	157787	856852	86878	45334	64840	22892	34557	3029	15847	12311	57324	22423	43731	67054	21683	11761	22697	29635	39108	21079	37990	15813	25638	5109	82212	17925	23075	11564	22237	42253	14088	8888	21064	5068	32846	20241
QI4054_C8_pos	C8-pos	HMDB0008731	PC(40:9)	191302	15178	27844	723092	163120	773911	12335	16883	212238	19072	494551	1095748	18277	16722	4162	6045	23246	1711	3505	3934	40426	7253	18490	13144	8801	6196	359	10436	10319	12862	16289	10807	12250	1489	35274	3893	10034	3591	13096	14234	3031	4179	8726	2978	12292	13977
QI7741_C8_pos	C8-pos	HMDB0008057	PC(40:6)	846032	107813	268379	2931206	828221	2640675	101063	120126	546265	204144	1052768	3235290	142083	114284	63957	72478	124285	21994	38506	34524	276357	81594	149103	157759	69661	45751	22480	79279	80945	107265	119545	76704	90043	17793	191412	56624	82244	30018	125298	143288	36654	49710	58675	24126	159121	97121
QI4220_C8_pos	C8-pos	HMDB0011212	PC(P-34:3)/PC(O-34:4)	408	23.5	7311	25149	52939	99854	196	23.5	1494	8846	16456	60468	2393	304	1968	23.5	1365	23.5	23.5	23.5	1614	91	23.5	2591	23.5	23.5	23.5	23.5	23.5	23.5	94	23.5	23.5	23.5	488	23.5	23.5	23.5	23.5	23.5	23.5	23.5	23.5	23.5	23.5	23.5
QI4276_C8_pos	C8-pos	HMDB0011211	PC(P-34:2)/PC(O-34:3)	157934	1577	63645	651747	289097	642282	6125	7249	101849	25019	241780	1645477	55467	6351	23103	1098	16116	135	5812	1791	20945	6947	3460	34453	8099	2674	1936	2038	5937	8095	11455	6518	10203	2121	56385	1675	6420	252	3546	13891	4292	101	9034	2033	4744	6160
QI7621_C8_pos	C8-pos	HMDB0011210	PC(P-34:1)/PC(O-34:2)	173214	75614	216828	960849	739658	1659399	180460	135649	220330	152404	330207	3176107	538714	141859	631911	51916	345000	34586	110276	66213	340132	112897	103712	515149	100433	106577	87915	82644	139352	113249	135726	79148	161883	31669	180337	57188	82092	41294	69466	290717	109915	28904	229848	42889	127967	105955
QI7623_C8_pos	C8-pos	HMDB0011208	PC(P-34:0)/PC(O-34:1)	290314	106737	831453	1843152	3330120	4377371	257119	172437	597411	594103	1013936	3825257	478587	200015	487240	88890	309204	34987	110506	74342	260066	128733	147326	495178	138709	93276	100408	118144	167409	131942	163607	83949	166325	40047	308186	98339	136440	56365	113927	209417	127504	49289	189850	48333	149529	121371
QI4120_C8_pos	C8-pos	HMDB0011221	PC(P-36:4)/PC(O-36:5)_A	5910	5	1364	13666	11726	36154	5	5	3071	4225	9922	19463	28	20	5	5	48	5	13	5	211	5	43	5	19	5	5	5	5	15	29	17	5	12	2940	5	5	5	5	16	5	5	5	5	25	50
QI7804_C8_pos	C8-pos	HMDB0011220	PC(P-36:4)/PC(O-36:5)_B	239828	22578	196418	895647	982414	1095226	41956	56235	136470	229369	534555	1732699	164757	27674	73994	19640	119427	4297	21499	12906	82864	27534	33731	122086	42613	25740	15282	21669	39634	30713	32889	30203	40491	7535	42058	12801	21269	11286	45462	76151	37148	14411	39236	14877	51770	29916
QI4466_C8_pos	C8-pos	HMDB0011310	PC(P-36:3)/PC(O-36:4)	35997	5343	87350	259994	415628	588744	22680	13800	66180	69592	116274	564486	49641	17311	50833	4694	30157	605	6750	1637	24904	6456	9990	49328	8535	3144	4374	7222	12140	8277	12468	4297	11277	721	29561	4732	9069	2403	7852	19706	7570	1050	15971	821	8675	5441
QI7543_C8_pos	C8-pos	HMDB0011244	PC(P-36:2)/PC(O-36:3)	36666	13834	48699	182557	127860	265707	33644	18103	34161	17609	61838	578427	60330	29444	63517	8748	53240	3163	13965	10899	36984	16201	24745	66545	14058	12351	10714	19241	20282	15927	24505	11646	21597	2677	33752	9545	12693	6096	10461	29494	9935	3826	25115	4752	19274	15553
QI4560_C8_pos	C8-pos	HMDB0011243	PC(P-36:1)/PC(O-36:2)	75655	11867	302978	504796	970926	1116418	35365	22125	160087	124292	237889	940951	76107	33204	61758	10249	51310	2523	14191	11157	38556	15353	20264	76383	18816	9129	12894	17347	21944	18756	28168	12000	23480	3735	57244	11923	17764	5950	13560	26999	12881	3890	23741	5847	15523	14652
QI7335_C8_pos	C8-pos	HMDB0011241	PC(P-36:0)/PC(O-36:1)	33449	5563	136751	268887	500403	609672	18472	11557	78106	49976	90739	502737	41733	13953	56245	4301	22146	397	5735	6177	19072	6585	10917	54892	5588	4709	6110	6913	11135	8496	19026	3581	12154	779	26105	5704	8350	1727	4220	11897	5259	1340	12856	1489	7274	7635
QI7862_C8_pos	C8-pos	HMDB0011229	PC(P-38:6)/PC(O-38:7)	33790	3553	22274	107094	68807	147244	3777	5887	11057	17567	70309	250296	10041	3560	1546	800	12255	74	361	648	7678	829	4418	10717	2662	525	78	1611	3419	1921	2098	1855	3552	31	2573	71	698	62	3335	6419	1032	158	1479	309	2505	1675
QI7849_C8_pos	C8-pos	HMDB0011319	PC(P-38:5)/PC(O-38:6)	55370	6188	79408	210302	212018	340776	5459	7807	24433	105814	205630	358393	13719	10958	4593	2063	16391	196	1147	1609	11575	1032	4906	18586	4864	1151	324	4617	5896	3789	7194	3814	11099	222	9759	1370	6459	498	5502	6953	1266	587	2958	482	4984	3714
QI4511_C8_pos	C8-pos	HMDB0011252	PC(P-38:3)/PC(O-38:4)	68728	3576	140072	336720	613829	472229	8365	9088	40521	160134	201394	537830	47806	11440	23415	2307	24300	129	4010	1514	20065	3778	5531	31422	6910	1711	1400	5541	5130	5638	12920	6352	13173	151	23757	1616	5884	598	6360	17796	1779	2054	5153	546	5259	3391
QI7568_C8_pos	C8-pos	HMDB0011294	PC(P-40:6)/PC(O-40:7)	13671	5764	27693	67413	107133	119972	4811	2173	5311	17088	41161	163570	5100	5799	1974	1078	7398	55.5	378	839	834	438	5466	4604	199	315	55.5	2130	1167	1710	2579	386	1468	55.5	4730	561	1020	118	1271	3721	111	55.5	701	55.5	1702	910
QI8305_C8_pos	C8-pos	HMDB0008923	PE(32:0)	55	52	179	724	5748	12312	15	15	15	797	579	6350	15	40	105	15	15	15	15	15	15	15	55	246	15	15	15	15	15	15	15	15	15	15	97	15	15	15	15	32	15	15	15	15	15	15
QI4026_C8_pos	C8-pos	HMDB0008925	PE(34:0)	13694	16110	39543	68648	307298	217513	19124	19494	21208	68794	50487	132459	18278	14248	20795	12477	13324	1152	4969	4566	10558	9475	20960	21685	8213	5026	4258	14606	13669	6631	9397	6398	7483	785	22609	9013	9394	4445	8472	12909	6376	6813	6120	1608	15322	7876
QI7987_C8_pos	C8-pos	HMDB0008937	PE(36:4)	6734	24.5	714	40323	18283	112797	83	24.5	71359	675	50724	16299	3669	24.5	55	24.5	72	24.5	24.5	24.5	491	24.5	71	24.5	24.5	24.5	24.5	63	24.5	24.5	639	71	24.5	24.5	43792	61	24.5	24.5	24.5	85	24.5	24.5	24.5	24.5	24.5	24.5
QI8069_C8_pos	C8-pos	HMDB0009060	PE(36:3)	182	246	2302	7973	32459	28191	516	829	1144	5703	3581	19327	358	551	845	451	204	23	78	23	184	73	860	894	23	23	23	473	156	51	75	71	23	23	516	273	55	23	23	378	23	23	73	23	23	23
QI4385_C8_pos	C8-pos	HMDB0008994	PE(36:2)	26713	304	11234	127308	66534	267157	1000	383	132475	3674	32727	92712	5935	837	170	55	31	76	167	5	2338	75	2504	38	201	5	5	686	350	145	2006	383	202	5	106919	63	453	5	923	476	5	64	229	5	1155	148
QI4589_C8_pos	C8-pos	HMDB0008993	PE(36:1)	22113	382	23908	146563	110195	330574	1462	651	76489	7379	20502	91980	1033	626	781	747	420	6	103	110	292	150	1702	799	116	65	66	546	52	197	186	282	266	6	25568	558	105	81	270	312	126	12	145	25	358	112
QI7755_C8_pos	C8-pos	HMDB0008991	PE(36:0)	11307	12012	34332	42448	174344	143590	17369	15232	11840	35678	27753	85019	12465	13404	10477	12603	9789	360	2711	3681	5824	7213	20729	12277	3265	3082	3748	12941	9579	5266	6932	4624	4362	200	18117	8103	4688	2614	10286	8455	2792	4334	3826	664	14810	4399
QI4060_C8_pos	C8-pos	HMDB0009102	PE(38:6)	13525	3352	7592	51285	15303	118177	3142	5039	55880	639	97883	22244	3665	5118	224	1822	2057	23	287	400	3568	2322	7150	1934	601	560	23	2965	1703	2880	4246	2210	1825	60	40718	1627	2268	788	6138	3618	111	1403	1876	73	4827	2409
QI4406_C8_pos	C8-pos	HMDB0009003	PE(38:4)	32196	7965	23467	148110	66381	280667	8799	9303	116768	14585	124036	129743	16411	8759	4742	7076	5952	752	2142	1606	8289	6098	18052	7778	5371	3152	1730	5620	4400	7633	10819	6655	4566	915	126625	7387	6061	2944	12073	8245	1786	5832	5314	813	13018	5117
TF03_C8_pos	C8-pos	HMDB0008942	PE(38:2)	1196611	76344	428191	4254341	2000138	6548806	175645	137084	1530494	291650	774154	6704637	391032	165895	164945	56555	152865	2769	40583	26346	196924	71137	156549	214140	53169	33010	39941	144222	95182	78959	137047	58224	52028	9061	512480	53763	86251	21915	78929	101101	31899	18289	49844	13726	136821	84233
QI7747_C8_pos	C8-pos	HMDB0009012	PE(40:6)	19084	32745	47805	44766	7590	63090	32287	33194	29904	1847	56857	18897	8270	32308	6610	27407	13549	5459	4979	9013	2953	18736	58391	17614	14917	12821	7691	25663	21997	24948	14226	17567	17128	5674	51552	22555	18268	10818	54853	30387	3811	16655	13342	5578	45125	20311
QI4477_C8_pos	C8-pos	HMDB0008952	PE(P-34:1)/PE(O-34:2)	32328	3909	40354	205639	181731	352552	7793	5280	62715	11395	26991	204725	12652	8309	10598	2150	8824	115	2259	759	3191	2291	5017	8785	4149	1443	482	5530	6403	2629	3703	2302	4817	42	6518	833	2599	975	1643	6580	819	505	4999	202	6218	4682
QI7793_C8_pos	C8-pos	HMDB0011410	PE(P-36:4)/PE(O-36:5)	80804	4647	61657	347027	212136	565151	7555	7010	76845	24310	43782	402368	14142	6288	7192	2863	7549	1481	3763	1677	5476	3428	6945	12289	9140	3413	1366	4223	7103	4961	5262	7412	5654	590	12927	3648	4783	1966	4545	7617	2101	2381	4563	1221	9529	5392
TF04_C8_pos	C8-pos	HMDB0009082	PE(P-36:1)/PE(O-36:2)	162797	19558	229696	1148505	829004	2306175	36297	28945	336761	56650	147798	1035072	39521	43151	35743	11305	35361	1808	8471	10084	10086	12195	33587	43864	7406	1808	1808	27104	32361	12074	26050	1808	15217	1808	34572	10411	15895	4308	14010	30719	1808	1808	23797	1808	26825	21280
QI4236_C8_pos	C8-pos	HMDB0011420	PE(P-38:6)/PE(O-38:7)	35530	16950	36647	143292	41856	184942	15590	16516	21479	7660	45181	206462	10953	24869	3886	10892	15923	3240	5938	4768	4817	14317	25034	17598	7432	5497	1540	14171	15258	14105	13894	10173	11546	928	16980	8264	13037	4256	17995	19386	2589	8337	8894	2279	28947	16153
QI7731_C8_pos	C8-pos	HMDB0011387	PE(P-38:5)/PE(O-38:6)	32871	2204	22752	127624	71068	224959	4147	3905	21714	7601	25245	200561	8802	4647	3085	1579	7274	115	1534	409	3796	1984	4780	10021	4257	1364	917	3185	3229	3193	4279	2957	2307	49	8631	1588	2819	787	3145	5645	1179	947	2984	386	5981	3366
QI4505_C8_pos	C8-pos	HMDB0011386	PE(P-38:4)/PE(O-38:5)	13973	1825	23190	106109	69043	174842	3724	4094	19533	3896	9995	124492	4745	5272	4279	2162	3255	29	814	401	1138	2136	5959	6282	1108	302	236	2519	1853	1918	1998	1394	1575	117	7395	1529	2095	206	4083	4695	29	541	2096	85	4330	1449
QI4536_C8_pos	C8-pos	HMDB0011394	PE(P-40:6)/PE(O-40:7)	59433	91475	134822	111504	38165	170394	81296	82746	35703	9465	60218	178969	22904	102657	20145	70592	55981	20252	24065	28223	6522	74123	119159	61555	20393	29646	14132	68794	68054	69455	62934	40646	49388	9616	84971	51739	67336	26540	96565	80490	11400	45443	40090	16227	129794	74919
QI2564_C8_pos	C8-pos	HMDB0002100	palmitoyl-EA	9724	12913	8564	9673	10219	8733	7227	8821	8738	8987	8229	9687	9324	8251	8388	8409	8579	9264	8918	8804	9276	8902	8393	8363	9815	9636	9341	7976	8090	5906	8326	8181	8554	8380	9030	7849	8459	7663	8911	8837	8557	9618	8778	8839	28938	8307
QI8683_C8_pos	C8-pos	HMDB0003896	7-dehydro-desmosterol	4931	4949	4977	4985	4056	4419	5061	4566	4482	4721	3939	5167	5258	4392	4886	3552	4638	5026	4590	4704	4750	4352	4720	5510	5509	4904	5130	4857	4479	4212	4598	6553	4349	4129	4614	4944	3105	4302	4804	5206	4502	6143	4566	3898	7190	4196
QI3578_C8_pos	C8-pos	HMDB0000067	cholesterol	19587	4581	57739	186823	327250	446573	9949	5973	42904	42866	119443	394476	8549	5003	9354	2331	6335	42.5	511	675	3443	1789	7948	9091	1720	560	694	3762	4753	1227	4057	1431	2187	42.5	23400	1735	1528	665	3349	5784	1022	837	2101	85	13099	1479
QI8318_C8_pos	C8-pos	HMDB0001893	alpha-tocopherol	4817	48	5523	20699	9472	34440	494	328	4160	2053	17201	33994	2230	361	846	9	1048	9	63	19	1127	19	361	1423	41	24	9	141	215	91	533	23	249	9	2768	101	59	9	34	564	54	9	26	9	360	23
QI3996_C8_pos	C8-pos	HMDB0004949	Cer(d18:1/16:0)	2407	81	8694	27323	23715	29954	48	5.5	5696	1659	7039	40902	5.5	300	89	5.5	94	5.5	5.5	5.5	37	5.5	31	124	83	5.5	5.5	5.5	5.5	5.5	275	31	5.5	5.5	5323	95	60	5.5	5.5	5.5	5.5	5.5	5.5	5.5	11239	5.5
QI4890_C8_pos	C8-pos	HMDB0004952	Cer(d18:1/22:0)	7110	6.5	1630	28406	9919	23357	6.5	6.5	7895	110	10958	38942	503	6.5	6.5	6.5	6.5	6.5	6.5	6.5	117	6.5	6.5	97	6.5	6.5	6.5	6.5	6.5	6.5	6.5	6.5	6.5	6.5	6090	6.5	6.5	6.5	6.5	49	6.5	6.5	6.5	6.5	10508	6.5
QI4912_C8_pos	C8-pos	HMDB0004953	Cer(d18:1/24:1)	11002	51	10076	92525	49221	64832	350	265	26069	2513	39856	102665	3871	441	1120	19	1471	19	19	19	785	49	207	1763	142	19	19	19	19	19	1263	40	101	19	17022	19	41	38	19	436	19	19	109	19	2327	19
QI5058_C8_pos	C8-pos	HMDB0004956	Cer(d18:1/24:0)	22749	250	6659	100168	25007	50751	44	130	22392	1072	25285	93741	2340	19	19	19	153	19	19	19	656	107	19	515	19	19	19	19	19	19	466	19	19	19	8924	19	19	19	102	41	19	19	19	94	31829	84
QI8393_C8_pos	C8-pos	HMDB0012097	SM(d18:1/14:0)	53298	13901	86219	313370	176283	439847	13495	15765	57976	62972	101584	452769	21819	31555	26571	11246	21304	2242	9750	3218	18087	8934	13113	43060	15305	5564	6254	17022	8602	6971	20555	7216	11656	1312	33671	12844	12109	2777	10611	24682	8520	4424	7051	2700	16589	9701
QI8337_C8_pos	C8-pos	HMDB0240613	SM(d18:1/16:1)	159842	21048	168935	1094066	293400	1508991	21182	26510	226551	71378	472542	1631675	49865	33917	33659	12875	48621	4875	15938	7505	19165	19295	21436	59607	30601	13850	9736	18484	18773	18634	32728	16139	19609	1669	80957	15872	20441	7225	25171	43784	15760	8860	14435	8661	31863	22145
QI3925_C8_pos	C8-pos	HMDB0010169	SM(d18:1/16:0)	1582582	272579	2509755	10091512	6287451	11490850	373186	439416	1972146	1179555	5764689	19603143	762219	440930	721920	210316	539517	81671	184025	129407	446941	250342	360554	746123	332815	173686	189042	240692	347865	199655	480725	179377	284028	63562	1215894	218083	244805	109962	284192	510576	206207	126744	229365	106730	359962	199478
QI8089_C8_pos	C8-pos	HMDB0012101	SM(d18:1/18:1)	122832	47728	96895	769852	156059	857067	54622	78715	122262	29420	325367	1408428	116411	64877	71965	25585	98845	9863	28696	25389	36812	42265	64666	98457	51037	34795	24530	47381	55705	40609	61098	33027	37878	7155	98152	30271	44839	23435	60201	63820	29540	25906	38643	19878	70904	45036
QI4217_C8_pos	C8-pos	HMDB0001348	SM(d18:1/18:0)	415484	353155	512939	2115993	586545	1842213	538982	474502	323126	127734	1215344	3400797	371323	554555	382170	273589	371266	69030	182371	194401	183079	282381	594086	434493	193955	199387	162855	365504	383628	240495	350279	156997	235643	60817	578140	255078	241226	159650	326004	319728	123797	182625	238071	88003	458995	232544
QI7560_C8_pos	C8-pos	HMDB0012102	SM(d18:1/20:0)	186514	35345	122081	735580	281987	614384	62356	65947	129476	37294	306157	1831118	130916	60090	105953	28995	71825	7652	27011	21862	82502	48548	65887	147475	41475	28265	28626	40377	48046	37249	45268	30420	40129	8995	120156	30885	38211	17854	45674	65289	26205	19701	38659	10105	61106	35587
QI4644_C8_pos	C8-pos	HMDB0012104	SM(d18:1/22:1)	251080	23404	125057	1467345	377026	1530050	42420	52096	200949	63643	444888	3063099	165365	38218	137453	14790	95221	6061	31350	12938	91736	36299	27808	182515	45379	27649	34090	26179	38113	29126	60236	31211	42225	7273	121725	17393	34642	10119	30791	74236	32735	9232	38527	12218	49181	31798
QI4800_C8_pos	C8-pos	HMDB0012103	SM(d18:1/22:0)	458805	30366	210666	1818464	543130	1910486	52363	66641	241757	85400	806645	4454267	199941	45787	161303	18189	90508	9803	36054	18487	115172	45460	47998	182378	44891	28333	31109	27565	48832	33693	68850	35278	45756	12546	206203	21183	38394	14092	36263	82398	34416	12247	45643	13447	55769	33416
QI4833_C8_pos	C8-pos	HMDB0012107	SM(d18:1/24:1)	882002	140668	1068322	6165250	3311040	7443609	305632	328003	969455	615397	3753129	13978585	991064	229964	906851	106771	525792	48372	158123	96463	532307	175293	242670	874548	220742	138121	207566	157787	285147	138131	386222	151442	245062	56034	829313	115750	184504	75246	146672	388649	173427	71012	231656	67137	239810	130928
QI5015_C8_pos	C8-pos	HMDB0011697	SM(d18:1/24:0)	338402	21620	190201	1773218	440751	1527129	34403	45786	216445	86554	416126	3317242	132077	29446	103793	13025	59736	5614	24853	10428	80585	31021	33160	116981	24132	17397	17777	17375	31367	21530	50424	29036	34506	8682	124995	14499	23930	7322	27773	57197	21714	7874	34284	10468	37769	20855
QI5532_C8_pos	C8-pos	HMDB0006725	CE(14:0)	76954	8097	36133	93595	44748	87616	11335	21455	9249	23112	24915	173073	39536	24022	40056	5327	28835	5469	16451	6118	50084	21913	19248	74365	12293	13012	7717	17515	17874	15837	27785	13246	22635	4973	21585	5846	18362	3050	15146	35035	9624	9163	18458	5279	65680	20513
QI5662_C8_pos	C8-pos	HMDB0000885	CE(16:0)	936199	213341	658156	1298007	780090	1300358	294232	451513	275292	545884	1158981	1479738	878790	520134	665016	166482	688703	156717	332177	152054	774220	434760	373016	808098	366085	301882	216417	298829	425978	396059	612699	384130	489289	126593	453428	186020	400914	113433	358192	730037	244266	193990	369841	190741	644027	422732
QI5563_C8_pos	C8-pos	HMDB0000658	CE(16:1)	585319	90330	342447	1233517	666885	983795	118802	167623	140160	248804	737091	863480	418488	231967	285614	68654	365776	57483	149050	70459	607373	192506	172697	433171	226516	153073	94731	130035	168763	180662	244205	168001	158302	78464	309302	74867	196846	53176	162834	290356	120820	106585	182290	80048	613851	212616
QI5765_C8_pos	C8-pos	HMDB0010368	CE(18:0)	110721	968	46745	227493	95877	201133	1772	4861	22971	13707	94438	391756	22663	4115	11242	208	14933	276	3189	425	18523	4381	2295	20593	7125	2368	718	706	2943	4359	11911	5538	6449	470	18402	397	4157	48	4938	10973	1638	1289	3325	1598	36223	3919
QI6399_C8_pos	C8-pos	HMDB0000918	CE(18:1)	2407559	566987	1726217	4421932	1890905	4022308	725916	1195762	585954	1174174	2781110	5006864	2299563	1397416	1607000	462948	1877739	373164	922955	479407	2115763	1136547	1027952	1972211	1009120	758748	525395	809742	1128400	1089479	1634125	1084188	1220529	373186	920582	489256	948460	339385	981921	1694940	585727	507202	1097246	513574	1586501	1103957
QI5598_C8_pos	C8-pos	HMDB0000610	CE(18:2)	5035426	221916	3770618	7261077	3400335	6818474	475240	1217730	1586604	2643082	4394411	8394398	3832277	1022481	1975384	244558	2325346	305405	1296926	291723	3295344	1544223	650957	2902497	1736660	939677	480342	545117	858019	1460306	2261564	2045786	1568490	645513	1940333	401071	1271596	154935	1305608	2625814	932252	480347	1306981	790168	1404679	1461987
QI5506_C8_pos	C8-pos	HMDB0010370	CE(18:3)	953677	6850	266431	1279166	328678	1204972	4933	27337	79765	55968	271636	1424597	238266	15569	40514	3679	44118	4142	30752	5930	209180	48969	12448	123425	45033	24257	6011	16785	12314	40526	36628	71567	30859	12440	46973	5027	42597	1336	27642	97507	26554	26457	43724	12402	84489	55369
QI5627_C8_pos	C8-pos	HMDB0006736	CE(20:3)	377854	20003	288640	976880	273547	614305	24956	44295	27985	231374	279315	540669	206396	45587	84690	14491	116664	8762	45618	12462	178898	72916	37836	135936	54610	36262	13583	24804	41708	44288	93458	74602	55961	21280	51471	13700	54463	6235	42849	137439	38643	15827	48476	14356	114796	57943
QI6554_C8_pos	C8-pos	HMDB0006726	CE(20:4)	2038439	219896	1389502	3381671	1856684	3862918	263145	564942	353552	1220427	3800879	3824189	1547618	482056	787808	152821	1503502	135368	399139	122373	1405780	429245	373716	1345201	588669	471139	176253	277599	383651	516904	958302	606605	694411	152835	614483	189773	421037	104232	564710	1091022	408183	228585	560546	211738	685692	506326
QI5452_C8_pos	C8-pos	HMDB0006731	CE(20:5)	328909	1547	91545	591914	149925	732631	592	11125	15805	43547	741594	507273	80413	4618	13317	173	45941	1439	5567	628	69171	12865	3544	84946	13423	6973	875	1544	6072	8758	10385	15581	15790	2122	7608	171	6417	54	6545	26978	11348	685	7414	6144	24778	27814
QI5671_C8_pos	C8-pos	HMDB0006729	CE(22:4)	1817	137	60251	2723	33118	10158	482	474	31	35772	6140	1659	2402	315	4437	31	6594	31	272	31	3244	62	338	3912	261	31	192	31	85	75	1809	206	1184	31	221	31	611	31	131	1949	554	31	714	31	3804	31
QI6515_C8_pos	C8-pos	HMDB0010375	CE(22:5)	18108	1279	46836	28026	22752	36604	2887	6486	280	33100	19565	20173	20255	5134	12147	1650	18392	68	3842	305	33093	3611	3941	21332	6073	3737	998	2023	2320	5894	8615	5210	7819	1049	4540	1407	4511	643	6815	13943	2997	1115	5814	735	7501	3929
QI6599_C8_pos	C8-pos	HMDB0006733	CE(22:6)	396015	47286	255938	1044261	290052	1076885	31367	85847	51656	157649	1216776	1346178	136289	81824	52544	21083	303458	20284	33330	20536	262710	58054	74788	198858	75585	48996	13969	43578	68446	69097	128455	83246	93618	15752	68279	20801	69035	13371	88430	131581	35034	22592	62867	24850	93277	81079
QI7576_C8_pos	C8-pos	HMDB0007098	DG(32:0)	69643	45631	10417	35637	59759	40364	14963	22200	41503	11418	28090	53071	12497	13936	14051	11435	12949	50595	11172	17154	179542	21930	21522	13112	20992	15927	14527	12819	15186	14682	10958	17080	21365	21919	52437	9256	13298	72856	29617	18013	18329	25195	15945	18399	12472	11250
QI7765_C8_pos	C8-pos	HMDB0007099	DG(32:1)	26348	5165	392	22842	15052	9100	1288	574	15593	290	15683	38297	8.5	2301	602	569	712	1753	547	3560	3164	924	967	1313	4143	1427	2841	457	149	471	812	82	783	1848	13082	339	4216	2290	12360	202	246	9547	111	472	1347	293
QI4603_C8_pos	C8-pos	HMDB0007102	DG(34:1)	206281	15357	21948	267589	279866	169253	8840	13121	269740	16043	273437	389739	13807	14825	12762	6121	14438	5279	5739	7638	19768	5573	12187	10867	11995	6235	7320	7628	11128	7290	28718	3891	8866	7487	221715	5744	19136	8582	44394	6100	4033	12158	8322	3558	10035	4289
QI4421_C8_pos	C8-pos	HMDB0007103	DG(34:2)	106549	7988	7756	107656	119111	51569	1354	6988	130325	6384	136689	125798	4450	5002	4799	1578	4271	1241	1206	3069	12590	1158	3851	4588	3705	1212	2235	1002	2219	1432	10109	1099	2161	6061	90642	1915	10051	3945	33039	626	879	4757	2249	653	4172	614
QI4204_C8_pos	C8-pos	HMDB0007132	DG(34:3)	15652	5	5	8145	8069	358	5	5	12412	5	13616	5102	5	5	5	5	5	92	5	61	320	5	5	5	5	5	5	5	5	5	5	76	5	46	4682	5	55	5	384	5	48	5	5	5	5	5
QI5001_C8_pos	C8-pos	HMDB0007158	DG(36:0)	177464	270896	131933	143261	177700	165427	105510	319095	107826	147253	163139	98908	219900	196390	139388	138322	136666	436001	414202	203812	248962	265091	238986	233038	154899	365527	184103	253226	199083	150483	117504	273709	241525	145752	244587	235143	197491	245921	177662	165489	211789	166588	209254	391072	320348	171515
QI4872_C8_pos	C8-pos	HMDB0007216	DG(36:1)	40338	3955	7740	85257	54250	96950	1702	2502	57555	3282	34868	111561	1672	2061	1150	306	1410	175	623	591	2270	1116	2803	1324	1877	280	1331	904	1663	2011	3460	57	900	839	74065	314	2526	1076	13490	1014	89	1722	467	232	761	250
QI4696_C8_pos	C8-pos	HMDB0007218	DG(36:2)	176200	14575	23105	365820	386357	256347	8051	14268	404836	21232	424985	359993	21721	13788	12486	6369	13165	6021	6174	7576	29978	5508	10496	10585	11030	4966	7870	6034	7101	7284	26194	4967	8847	12056	398348	6476	24392	10554	58447	5877	5206	8827	10004	3989	13897	4366
QI7592_C8_pos	C8-pos	HMDB0007219	DG(36:3)	115516	5492	7663	167400	188363	108975	490	2882	236132	7635	236474	200763	6447	2916	1742	472	2776	376	548	169	9080	7	1707	1502	797	256	349	338	757	127	9409	409	1302	3174	138405	538	7588	1888	41627	427	360	375	1943	114	837	87
QI4316_C8_pos	C8-pos	HMDB0007248	DG(36:4)	38262	1856	11	11892	16513	3056	11	1404	39600	85	31289	5979	11	95	11	71	11	53	11	11	376	11	11	11	121	58	284	11	11	11	580	59	11	1181	15335	11	291	11	28359	11	11	81	11	44	11	11
QI7401_C8_pos	C8-pos	HMDB0007170	DG(38:4)	55882	1376	15057	88220	46670	202737	3620	2793	44322	5407	25339	125201	2065	1540	2443	2198	2437	6.5	6.5	111	1374	654	2927	1728	2252	454	224	704	802	835	961	1621	218	6.5	4446	642	6.5	827	645	933	176	365	64	6.5	7331	965
QI9608_C8_pos	C8-pos	HMDB0011565	MG(16:1)	9320	11603	4686	4378	4659	6243	4275	4800	3455	4877	4391	5187	4903	4477	4314	5032	5643	5770	5087	4564	4849	5070	4481	4499	5149	4723	4693	4018	2093	3036	4272	4387	4594	3682	5551	4050	4710	4232	4636	5029	5454	5015	4486	5166	4843	4583
QI9084_C8_pos	C8-pos	HMDB0011131	MG(18:0)	368837	650418	280267	494982	362231	459757	309884	397785	335588	289292	341895	383453	426924	464906	344320	291516	370187	264254	578922	588347	436801	634577	632419	419212	384078	605665	374475	381321	494667	380543	371978	440122	543701	361870	522866	362122	296056	330359	468882	420280	531202	366046	452084	582432	514097	292609
QI5519_C8_pos	C8-pos	HMDB0010411	TG(46:0)	115892	44272	20482	52937	44418	31843	28571	27013	82496	21715	13895	84337	16063	30856	17523	18722	14363	24716	19519	24402	46622	21657	17182	17629	29739	25703	25493	33041	19512	14507	15465	15057	21411	19125	45529	21010	32874	133862	29869	24818	17744	54440	16647	30855	26454	21630
QI5438_C8_pos	C8-pos	HMDB0010412	TG(46:1)	179733	17828	16577	152091	109673	77897	11258	8733	210325	15557	36582	411207	5159	12809	8030	6853	9260	8823	8458	12493	32647	9115	9437	19413	22255	11919	13547	10133	6291	6569	9546	4083	11288	17697	75345	11775	51425	16266	33072	7873	7390	41510	5220	8328	7852	6099
QI5365_C8_pos	C8-pos	HMDB0010419	TG(46:2)	81027	6756	5645	91366	45749	45467	1368	715	120521	4542	24746	223755	249	2807	973	769	1905	2475	1437	3698	19211	1851	1469	7489	8360	2438	3887	1732	968	496	1572	617	2413	7688	38030	4304	20620	3409	15636	387	1028	15023	585	1834	8621	249
QI6465_C8_pos	C8-pos	HMDB0005356	TG(48:0)	189070	67871	38998	216533	261671	105404	42561	37804	537684	46018	97232	266588	20843	43792	25325	24025	25092	30453	22903	32052	83585	30513	31509	24675	45954	30059	32480	37637	30552	21685	28231	19696	29332	24771	239887	27463	55943	821884	40738	41415	21357	73639	25644	36797	37775	25333
QI5551_C8_pos	C8-pos	HMDB0005359	TG(48:1)	368563	36601	66002	401898	548243	162242	24251	15677	1011211	60062	160719	437647	12536	24871	26022	15922	19131	13665	13877	19721	77801	15791	25624	38580	36631	18501	23654	20144	16058	12168	32677	9111	19382	42037	435745	35387	176992	44237	52596	14371	18197	70619	14679	14562	18538	11548
QI5469_C8_pos	C8-pos	HMDB0005376	TG(48:2)	382600	26723	52652	706536	504912	258647	13020	14032	825743	48172	273411	822493	7689	20375	18619	12333	20330	11145	9423	16160	103350	13248	21056	40845	38651	14113	19175	14663	10047	8560	18525	6922	14699	43830	254353	25736	123290	28822	46250	10893	15661	48463	8767	12818	18455	8555
QI5394_C8_pos	C8-pos	HMDB0005432	TG(48:3)	103328	2767	10114	168613	111377	78413	77	202	263672	8808	66210	220098	93	948	353	78	638	202	241	1547	24482	360	605	7456	3042	906	1095	76	107	32	1430	32	715	9217	64167	3500	22888	1995	10030	238	357	8624	32	224	3288	32
QI6485_C8_pos	C8-pos	HMDB0011705	NH4_TG(49:1)	101425	14190	7707	85937	131138	54892	7751	3713	98627	5954	49358	100284	1396	6738	1864	2593	3302	4378	2644	9249	7423	7788	7049	3673	12023	7069	8392	4153	3498	2008	3088	1305	8786	2482	54195	1838	13301	7192	21898	1277	2245	45926	989	5530	3703	1981
QI6569_C8_pos	C8-pos	HMDB0011706	TG(49:2)	37872	9036	3169	31535	44750	17130	3560	1127	40665	3716	16501	23058	46.5	3920	871	1165	1031	2677	2680	7248	4033	3468	2615	46.5	8946	4469	6489	2122	1590	454	659	964	4346	1397	18355	677	7318	4137	22620	270	878	32169	94	3879	1300	795
QI5723_C8_pos	C8-pos	HMDB0005357	TG(50:0)	177116	31475	33150	206275	221173	109623	25984	24651	330395	39874	119113	162148	16019	27627	17943	16103	12801	17949	15935	16776	102770	22455	14216	14241	39936	17177	20360	23653	22342	15312	19396	13289	21747	15626	261284	17377	24688	1541234	27402	42716	14091	49333	20599	23755	33252	17686
QI6442_C8_pos	C8-pos	HMDB0005360	TG(50:1)	1163769	83515	372378	1495673	3250787	860765	66260	59935	4633065	433204	1541868	1116210	72076	87009	82431	43214	72294	34926	31425	34935	142394	26599	116097	67379	63176	31891	47742	57371	69355	23908	235440	30806	41594	71768	2673711	92548	456366	106191	94641	47261	35414	76821	41920	31284	48848	23933
QI5579_C8_pos	C8-pos	HMDB0005377	TG(50:2)	959538	91253	393665	1317061	2876204	714445	48514	51668	4441139	445619	1601710	784283	51146	90003	93975	41904	91556	25561	25979	29046	336276	23496	110663	117325	93660	25332	41945	54153	60898	22892	210027	30138	38892	149831	2144552	103429	636417	142524	116047	38716	53249	72986	48587	20432	67966	23130
QI6593_C8_pos	C8-pos	HMDB0005433	TG(50:3)	612460	25307	157855	1503707	1760667	771375	5738	9363	2212572	161876	1268917	1305821	11410	19711	22605	9219	25292	3076	4907	4873	155379	4349	24858	50649	34774	4453	8764	10692	9138	4468	54456	7698	6890	59134	653506	30639	210769	35892	30675	5876	15371	21445	12355	3746	18598	3574
QI6674_C8_pos	C8-pos	HMDB0005435	TG(50:4)	144571	390	19209	234449	234945	139443	5	5	344920	16545	176877	248275	5	89	5	5	127	5	5	5	19056	5	5	3189	108	5	5	5	134	5	1689	70	5	5105	66037	1155	20198	478	1292	5	341	5	5	5	113	5
QI5705_C8_pos	C8-pos	HMDB0042104	TG(51:1)	59724	4502	5848	34153	63514	30068	3620	716	59190	6394	27521	23488	1244	2100	1068	665	1914	645	1153	1816	3170	1615	1945	1088	3818	1129	2722	1450	1311	807	3280	601	2379	552	36240	1522	7659	1307	8245	605	450	21483	677	1742	397	723
QI5638_C8_pos	C8-pos	HMDB0005362	TG(51:2)	106563	12585	19534	107480	171122	73930	7580	5783	148498	19015	89721	58080	4496	11372	3159	4527	5581	6139	4916	9944	16041	7697	9161	5311	13640	4741	7445	8451	7884	3394	9795	3365	7875	3906	77202	4418	21648	4548	17210	2770	4551	31207	1390	11644	2452	3908
QI6542_C8_pos	C8-pos	HMDB0011701	TG(51:3)	46134	489	6338	27045	74824	22748	95	93	99511	5061	35264	18318	5	5	5	5	5	5	5	414	1083	5	88	130	138	5	98	5	5	5	1076	5	103	85	29899	5	7313	5	3467	5	10	6729	5	70	5	5
QI5788_C8_pos	C8-pos	HMDB0005365	TG(52:0)	50871	8310	18896	59846	63016	42310	21041	24667	65467	24411	34033	12921	16142	29982	17008	16338	4040	18139	16156	9063	86624	21648	4957	8170	52815	10434	11408	19150	18137	13234	14748	15422	20581	16740	109395	15389	16256	1002951	21209	57061	7701	19889	25466	22181	27430	18858
QI6346_C8_pos	C8-pos	HMDB0005367	TG(52:1)	669868	30050	138533	1551739	1411060	868894	28809	26391	2048773	107095	1141966	1463041	37353	26625	31178	12256	26696	11915	11829	13366	53944	15786	44420	26928	27415	13564	44809	22089	26793	10180	69657	10204	18300	17360	1827130	25700	97665	33272	49366	18739	15132	46822	15641	15112	16514	10573
QI6414_C8_pos	C8-pos	HMDB0005369	TG(52:2)	2011397	185623	1153593	3829485	6308476	2380780	167165	167741	8016713	1158492	4689076	2311051	230289	265185	220676	113285	278399	80451	92022	73031	584313	59319	349190	173062	190960	65855	85757	154830	178008	59485	736782	123096	101452	317407	5145318	225066	1285010	316776	260319	115561	116701	106709	149550	61581	148612	66414
QI5616_C8_pos	C8-pos	HMDB0005384	TG(52:3)	2163848	155214	1296283	3645988	5479899	3029797	99678	156061	7034272	1215792	5488211	3016725	181466	218409	210822	76756	251984	53398	64707	48660	584724	41717	274983	203405	165757	41996	57168	120343	169012	42707	681350	107678	82855	226788	4482568	189602	1117881	201857	271940	84843	86878	72648	115209	36781	129436	40442
TF05_C8_pos	C8-pos	HMDB0005363	TG(52:4)	7234438	291136	2958676	12123960	17803025	10157369	132124	292324	23921850	2656161	15160068	10434873	303580	302033	329897	119046	365103	74817	120771	90194	984794	102830	371024	340405	264491	90781	103644	208698	250984	72261	992013	185586	133871	374183	7666246	314821	1815856	276538	749267	139506	131144	138179	177650	80809	243866	86048
QI5449_C8_pos	C8-pos	HMDB0005380	TG(52:5)	278111	1511	53170	316691	462171	303695	5.5	533	565347	38671	449390	337423	812	600	860	83	1485	97	5.5	82	20101	5.5	866	2443	977	5.5	78	442	106	5.5	6334	184	87	2056	85109	991	27484	239	6356	5.5	5.5	5.5	112	5.5	997	5.5
QI5726_C8_pos	C8-pos	HMDB0042196	TG(53:2)	76585	1371	11932	96754	173255	94923	311	162	150596	8396	156220	69224	802	672	10	168	706	10	82	356	3110	84	1055	583	461	10	10	10	279	248	4418	139	342	393	114549	146	11947	10	4276	171	176	4440	10	323	99	154
QI6423_C8_pos	C8-pos	HMDB0043058	TG(53:3)	31428	126	6022	16463	61042	16307	224	158	66552	5923	33345	3388	5.5	98	5.5	72	98	5.5	5.5	80	1390	5.5	5.5	405	5.5	5.5	87	93	210	5.5	1175	5.5	5.5	439	41709	79	7804	104	1071	5.5	5.5	1371	5.5	5.5	5.5	5.5
QI6296_C8_pos	C8-pos	HMDB0005395	TG(54:1)	50411	3055	13796	128128	112634	77267	1525	2165	150383	8579	87519	118131	2083	1363	1624	408	869	873	474	724	4550	1303	2127	1144	2239	671	16678	1690	715	371	3025	220	1255	837	358679	1780	7255	3311	9150	1030	697	16064	399	4248	1177	277
QI5767_C8_pos	C8-pos	HMDB0005403	TG(54:2)	425110	28286	184246	1268099	1658212	897931	28103	38491	2104226	140336	1480862	1098612	44843	31519	37879	18205	32531	16398	16029	20410	65402	14705	42871	34125	36658	15231	25392	24979	34632	9508	94588	12611	20695	24883	2636683	37577	157750	37770	57944	19466	18189	33706	13478	18830	19189	15454
QI5709_C8_pos	C8-pos	HMDB0005405	TG(54:3)	961518	100299	559414	2081190	4015890	1908561	79316	195909	4916645	498191	3443215	1626192	155570	106138	142717	96235	128741	80939	85601	83492	322648	45532	139106	183324	121265	88461	115530	97671	135768	40127	364220	75191	61371	151790	4483432	186672	720223	161880	202018	62357	100930	116356	66901	72959	107473	73979
QI6454_C8_pos	C8-pos	HMDB0005370	TG(54:4)	775468	58069	412301	1373794	2527147	1314837	37065	68625	3392947	392591	2108364	974523	68920	58640	68329	33226	68410	23653	28193	23532	188155	24179	73823	80893	62571	21970	39345	36503	57586	18220	218998	29640	30208	82597	2365823	86987	434361	57553	176859	30536	32318	38357	38542	24174	43962	18552
QI5610_C8_pos	C8-pos	HMDB0005385	TG(54:5)	98045	1918	42414	70763	225032	116056	5044	7463	128804	72387	295396	55634	5352	8167	8738	1903	18601	305	792	395	10391	136	13279	1379	1800	229	1182	2855	6304	43.5	26355	886	763	532	85274	2953	21646	5798	4189	1583	1212	367	2027	279	3162	233
QI5520_C8_pos	C8-pos	HMDB0005391	TG(54:6)	251181	629	57633	242513	478856	407635	476	2884	250704	70209	697743	269278	3999	2193	3793	306	11553	20.5	20.5	20.5	9018	20.5	5590	1889	305	20.5	86	275	1520	20.5	13648	335	518	20.5	84507	575	13816	1485	2539	365	162	89	633	20.5	948	20.5
QI6637_C8_pos	C8-pos	HMDB0005447	TG(54:7)	71453	86	10201	72142	104754	107641	6.5	6.5	117070	8412	252192	78644	6.5	79	6.5	6.5	98	6.5	75	6.5	265	6.5	102	6.5	6.5	6.5	92	6.5	6.5	80	71	66	6.5	6.5	9717	6.5	514	6.5	1688	6.5	6.5	6.5	6.5	6.5	345	6.5
QI5753_C8_pos	C8-pos	HMDB0042466	TG(55:3)	475	42	118	4232	19575	5020	67	5	15055	5	20633	1993	5	20	57	5	11	5	46	5	5	5	5	5	5	5	84	5	5	68	76	5	43	5	10358	5	5	5	93	5	5	92	5	5	5	5
QI6283_C8_pos	C8-pos	HMDB0005404	TG(56:2)	21736	4000	8389	51458	68272	42903	2164	948	110635	5025	36254	73968	2804	4047	2369	3501	4070	2858	3745	3606	5111	2164	1760	2442	2665	1883	4184	2995	1637	4675	5384	2814	3884	4520	127529	3405	4854	2062	3159	2380	100	2939	1342	2259	2606	2351
QI6315_C8_pos	C8-pos	HMDB0005410	TG(56:3)	34174	2859	22601	129575	269384	93397	4776	5370	358199	16133	161580	169337	2917	1867	2893	1071	3257	851	3459	2687	8182	4676	2721	3246	4761	2217	3348	2652	1535	1759	7626	1764	4367	5306	343454	5385	23146	5362	4824	2787	3303	3902	2106	2748	5559	1557
QI5731_C8_pos	C8-pos	HMDB0005398	TG(56:4)	49123	950	34714	187391	322638	146315	478	994	359556	26142	212929	186255	757	650	1801	705	1554	210	74	17.5	5564	217	1192	968	453	17.5	219	346	677	17.5	6527	145	89	630	202872	1980	18425	327	2242	102	17.5	181	17.5	17.5	106	17.5
QI5702_C8_pos	C8-pos	HMDB0005406	TG(56:5)	39622	205	44872	91130	227751	129762	912	5496	79801	51307	337201	71713	3177	1895	3454	493	9459	37	37	37	1170	108	5551	81	723	185	199	380	3683	255	17184	225	196	110	43844	953	4111	1105	809	194	251	37	556	37	386	37
QI5635_C8_pos	C8-pos	HMDB0005456	TG(56:6)	130299	507	78898	210073	520187	328773	2590	4630	232395	107082	715719	131733	12247	5384	7307	257	23236	37	359	190	11301	37	9657	2034	1360	37	117	695	3481	37	26380	391	544	37	157002	2222	30806	3204	1017	942	113	37	1777	37	1311	37
QI5571_C8_pos	C8-pos	HMDB0005462	TG(56:7)	119256	1979	68086	132444	375567	255567	2205	4754	241063	78098	748427	122056	4654	4385	1794	483	16448	23	23	23	5422	23	10003	1211	23	23	23	1031	3307	23	18874	201	588	23	119779	507	16267	3229	556	1003	23	23	524	23	1069	96
QI6608_C8_pos	C8-pos	HMDB0005392	TG(56:8)	72053	98	24432	120572	211706	194127	1814	1164	148533	29158	662173	149007	523	179	389	191	2905	8	86	227	1202	422	1083	208	8	392	105	282	140	599	2936	288	826	373	32386	875	2554	187	691	566	94	356	601	94	249	409
QI5703_C8_pos	C8-pos	HMDB0005458	TG(58:6)	5529	6.5	9094	13044	52142	27695	6.5	6.5	20567	7176	43188	7146	6.5	94	6.5	6.5	177	6.5	6.5	6.5	6.5	101	6.5	6.5	6.5	6.5	6.5	6.5	6.5	6.5	107	6.5	6.5	6.5	13136	78	613	6.5	6.5	6.5	6.5	6.5	6.5	6.5	6.5	6.5
QI6458_C8_pos	C8-pos	HMDB0005471	TG(58:7)	6090	27.5	4520	14092	49115	29831	27.5	97	18008	7011	54210	6591	27.5	27.5	27.5	27.5	93	27.5	78	27.5	27.5	27.5	27.5	27.5	27.5	27.5	27.5	27.5	27.5	27.5	235	82	27.5	27.5	6674	70	875	27.5	27.5	27.5	27.5	27.5	27.5	27.5	27.5	27.5
QI6489_C8_pos	C8-pos	HMDB0005413	NH4_TG(58:8)	17301	5.5	18818	58986	145795	147733	5.5	5.5	79077	15584	548332	38913	5.5	5.5	5.5	21	1492	5.5	5.5	5.5	5.5	5.5	407	5.5	5.5	5.5	5.5	5.5	5.5	79	213	5.5	5.5	5.5	47089	5.5	127	5.5	5.5	5.5	5.5	5.5	120	5.5	5.5	5.5
QI5521_C8_pos	C8-pos	HMDB0005463	TG(58:9)	13976	26	8987	24192	61787	66889	26	26	39919	10366	230571	21621	108	26	26	26	969	26	26	26	26	26	26	26	26	26	26	26	26	26	485	75	26	26	12140	26	26	26	26	26	26	26	26	85	26	26
QI2460_C8_pos	C8-pos	redundant ion	Na_LPC(16:0)	10277	547	708	9504	12847	17170	44	6	3216	581	8271	11675	43	157	6	6	6	6	26	54	80	6	32	6	158	6	6	65	6	54	369	136	33	19	1018	12	6	6	6	38	6	6	6	6	81	29
QI6563_C8_pos	C8-pos	redundant ion	NH4_CE(14:0)	28108	1775	8943	53477	17848	48048	1570	3935	2676	5194	11977	104067	8460	4895	7710	560	6026	238	2830	811	11378	5443	4300	20782	1775	2042	802	2737	3531	2511	5127	2253	5734	439	5089	373	3240	168	2979	6060	1316	3711	3432	522	43261	3745
QI6434_C8_pos	C8-pos	redundant ion	NH4_CE(16:0)	787489	91544	431756	1485935	737662	1476846	123483	228975	228328	291461	1257711	2093785	565226	274396	385337	57129	439287	51657	137079	52718	483141	226714	191215	524120	164661	123991	78547	128045	198170	186284	335971	163712	255398	42754	341874	66700	181381	38640	153335	426372	93162	75334	160424	68665	394315	193971
QI6533_C8_pos	C8-pos	redundant ion	NH4_CE(16:1)	743689	54201	271165	2787724	959798	1994862	55443	92665	147626	172184	1452337	1825251	296596	129000	166512	28289	252216	23495	71803	34592	520184	119508	95006	305492	155984	81408	48449	64915	95374	90056	133549	83960	94797	38832	264976	32916	99959	22757	88331	168777	63004	53601	100666	35466	398960	111849
QI5691_C8_pos	C8-pos	redundant ion	NH4_CE(18:1)	4200607	504368	2384310	10528345	3839608	9229971	640823	1264318	1047888	1252318	6338902	13084345	3103021	1535490	1950642	343157	2390193	262433	790468	370112	2750099	1229161	1055863	2563246	946983	642822	398079	703450	1084122	1064114	1885872	951772	1340012	276763	1591133	384146	949651	247357	917097	1938252	463365	384979	1021367	392283	1939458	1053519
QI5597_C8_pos	C8-pos	redundant ion	NH4_CE(18:2)	13139193	168831	6309550	28798979	8917099	25644829	315978	1044394	3242270	3049906	14835626	39576143	5365551	795509	1951109	142855	2655469	185163	980967	190285	4249409	1548787	510826	3490394	1638188	710221	310973	374127	655896	1248066	2273828	1780464	1543580	450324	3106176	262493	1101261	91419	1099283	2767838	669651	355344	1067674	550068	1418183	1239411
QI5505_C8_pos	C8-pos	redundant ion	NH4_CE(18:3)	748869	3367	146494	1308024	249957	1195572	1739	12396	62602	26604	268782	1554290	113695	6578	17417	977	21241	1003	12398	1307	102419	26523	5673	60751	12727	10226	1546	4739	4938	15881	15427	20389	14932	4607	25051	1770	19732	157	11639	38919	10818	3173	9354	5057	54311	26032
QI6471_C8_pos	C8-pos	redundant ion	NH4_CE(20:3)	455518	10768	203459	1945086	386451	1110839	10152	23633	42367	129407	534173	1289220	131075	21126	43253	5396	67874	3570	20995	4906	111251	46032	18472	82465	29585	16955	6077	11472	19542	20014	49121	37510	33399	10116	49923	5451	28593	2784	22459	72213	18858	7444	23185	6109	81430	30369
QI5541_C8_pos	C8-pos	redundant ion	NH4_CE(20:4)	2463798	171277	1043269	7132824	2275556	8170262	125262	352175	354448	790115	8234250	9124835	1091130	275430	468456	69252	1110715	61567	193850	73117	1011196	329319	232746	991769	367893	280577	86813	146945	237003	269568	552779	317053	525074	73481	449926	88292	225746	46622	338905	627734	212349	154756	321402	101958	590289	280773
QI6642_C8_pos	C8-pos	redundant ion	NH4_CE(20:5)	196749	3057	43317	383024	80204	464022	187	4305	8516	19481	497332	305051	36319	1341	4787	45	19028	21	1444	9	27308	7136	1029	39182	5120	2528	9	225	1756	2095	3835	5865	7915	172	2785	9	1570	9	2227	9125	4398	369	2373	2273	26378	12688
QI5660_C8_pos	C8-pos	redundant ion	NH4_CE(22:4)	8427	25.5	65666	24268	69779	38242	94	268	25.5	29551	24111	35060	3200	141	3885	25.5	6613	25.5	25.5	25.5	4970	25.5	375	4935	498	25.5	25.5	25.5	25.5	226	688	25.5	882	25.5	841	25.5	228	25.5	70	1752	57	25.5	286	25.5	2865	25.5
QI6509_C8_pos	C8-pos	redundant ion	NH4_CE(22:5)	29994	1455	44535	97838	48026	108069	601	1913	1521	22255	51541	91563	14926	1768	6446	11.5	12390	23	806	11.5	27565	1216	1290	14602	2240	824	79	224	607	2498	4874	1886	4070	11.5	5352	53	1420	73	3059	8071	458	221	2098	123	4356	1368
QI5497_C8_pos	C8-pos	redundant ion	NH4_CE(22:6)	287676	27036	133152	1004349	201013	1003720	11283	37952	36413	71497	1122645	1332966	61320	33177	21989	7576	137513	7541	12603	9805	118035	31090	35165	92949	33861	21581	5188	19204	30818	25709	53252	35746	48601	5902	33897	7868	29706	4766	40900	47822	14834	12020	26440	10437	66473	35595
QI7556_C8_pos	C8-pos	redundant ion	NH4_DG(32:0)	31282	22739	3375	16288	25039	18944	5843	8225	19146	4147	12781	29913	4169	5916	5105	4468	4583	23115	3868	6597	85024	9954	10554	4214	8563	4614	5077	4666	5866	5033	4014	7006	9551	9304	23243	3041	4073	33936	10693	8043	6816	10233	5686	7954	4653	4005
QI4335_C8_pos	C8-pos	redundant ion	NH4_DG(32:1)	8293	489	5.5	8479	3625	2500	5.5	5.5	4880	5.5	3650	18342	5.5	41	5.5	5.5	5.5	5.5	5.5	33	104	5.5	5.5	5.5	5.5	5.5	37	5.5	5.5	5.5	5.5	5.5	5.5	105	3465	5.5	169	44	1938	5.5	5.5	1333	5.5	5.5	5.5	5.5
QI4608_C8_pos	C8-pos	redundant ion	NH4_DG(34:1)	79626	3816	6363	110411	109791	65103	1593	3474	98430	3793	101595	183604	3744	4029	3025	737	3258	707	1021	1187	5574	861	3426	2168	2724	1045	1616	1674	2508	1781	8629	155	1523	1500	81624	954	5637	2076	13575	1099	54	2529	1612	267	2420	538
QI7676_C8_pos	C8-pos	redundant ion	NH4_DG(34:2)	39507	1465	1220	47669	47981	24816	17	878	48279	599	54265	72089	361	689	476	17	320	17	17	146	2287	17	118	460	17	17	17	52	17	17	1817	17	84	850	31580	17	2270	192	8587	17	17	108	47	34	399	17
QI7094_C8_pos	C8-pos	redundant ion	NH4_DG(36:0)	60999	99079	43179	48444	61289	58346	33500	114776	34065	48896	53055	35081	69050	68318	45264	43946	46145	158630	150508	68845	88024	94931	84758	78513	52782	128943	63000	85275	65931	49546	37104	92286	85047	48145	85304	77875	65922	81709	60514	55780	74118	55587	72256	138209	124403	56744
QI7221_C8_pos	C8-pos	redundant ion	NH4_DG(36:1)	12570	52	1298	32192	18642	40457	81	164	18341	217	11969	53308	6.5	75	45	6.5	6.5	6.5	6.5	6.5	137	6.5	242	74	83	6.5	6.5	6.5	29	48	96	6.5	51	6.5	23512	6.5	42	6.5	2964	6.5	6.5	47	6.5	6.5	6.5	6.5
QI7399_C8_pos	C8-pos	redundant ion	NH4_DG(36:2)	63627	3667	6630	148023	149888	111806	1284	2949	154877	5989	167177	177839	6251	3857	3071	1116	3339	721	709	1324	8708	236	1943	2152	1890	479	1096	756	1380	942	7265	664	1332	2590	147931	1236	7472	2200	17859	815	354	1273	1865	574	2846	192
QI4504_C8_pos	C8-pos	redundant ion	NH4_DG(36:3)	54601	885	1161	77882	88395	50487	5	148	107563	1305	107479	104459	814	409	386	5	5	5	5	5	1510	5	111	183	5	5	68	5	82	5	1861	5	78	481	62014	146	1545	86	16304	5	5	93	99	5	5	87
QI4695_C8_pos	C8-pos	redundant ion	NH4_DG(38:4)	12785	5	2353	24800	10771	73301	47	49	10758	317	4520	42657	5	5	5	5	151	5	5	5	5	5	95	5	61	5	5	5	5	5	5	5	5	5	212	5	5	5	5	26	5	5	5	5	207	5
QI3012_C8_pos	C8-pos	redundant ion	NH4_MG(18:0)	66945	131004	49504	93170	67457	89170	54022	73839	59264	50517	59669	68998	73603	89722	61317	51775	67863	46528	105152	109225	80439	121732	128021	74167	68754	112696	66578	67211	92447	67711	66062	80948	103059	66043	99343	64739	50987	57295	87702	78176	98288	69937	86408	108853	115177	52414
QI6575_C8_pos	C8-pos	redundant ion	NH4_TG(46:0)	156894	45539	19129	97055	69292	61454	20498	25651	132841	18813	29398	184300	13451	20966	13317	13739	12801	17630	14984	22600	36602	21812	14356	15624	26470	22632	20763	26661	17386	10697	13146	13042	20627	14105	46716	15158	30611	108453	24480	16268	13529	54713	14143	24277	24015	17218
QI6657_C8_pos	C8-pos	redundant ion	NH4_TG(46:1)	151700	17322	10693	125318	83776	64438	6669	4814	174830	9468	31746	333235	2853	7369	5022	4033	5481	4645	4604	9875	19417	9190	6746	12074	15159	7404	8816	6640	4812	3276	5286	2442	9109	11668	54194	7207	31642	10602	22582	3536	3920	38244	2816	6236	6908	3672
QI6730_C8_pos	C8-pos	redundant ion	NH4_TG(46:2)	56723	6124	1698	69819	30257	30843	648	213	73797	1889	16941	131056	5.5	979	433	65	227	266	423	2496	8888	2160	790	4173	4025	1469	1357	926	342	115	288	5.5	1136	4314	25158	1266	11263	1117	10197	295	136	14685	5.5	481	640	73
QI5630_C8_pos	C8-pos	redundant ion	NH4_TG(48:0)	412151	68565	53086	798117	674596	352555	35425	34836	1331982	49867	368880	1285151	23568	37730	22316	19822	24695	23703	19280	29286	87253	35021	29999	26962	48807	27377	28557	33306	27673	16889	26273	17298	31134	19714	427955	23057	53689	860389	36502	35418	17874	78230	22081	31117	44686	22196
QI6545_C8_pos	C8-pos	redundant ion	NH4_TG(48:1)	762120	42088	79614	1878048	1169763	705576	17182	14730	1745199	61144	689008	2259051	13314	22186	22825	11621	21951	10173	9844	19404	92896	17698	25793	45153	38184	17493	19660	17120	15512	9946	26565	7475	21807	32379	514353	25883	147040	33220	50213	13420	13547	78685	11735	11669	25723	10729
QI6626_C8_pos	C8-pos	redundant ion	NH4_TG(48:2)	303616	23772	33593	655211	397363	230164	4945	4745	669823	28923	246072	658217	2087	8066	9971	4141	8995	3871	3866	11102	50887	8580	10688	25528	21779	7463	8737	7243	6108	2388	10489	2756	9656	26490	174356	14559	74714	16897	31584	2781	6925	40872	5103	5581	12484	3482
QI6700_C8_pos	C8-pos	redundant ion	NH4_TG(48:3)	69345	3292	5456	121764	75400	48341	19.5	19.5	181160	4032	43137	121322	19.5	83	19.5	19.5	19.5	19.5	134	718	10231	56	158	3613	721	283	167	242	74	50	466	19.5	100	4954	40376	1587	14110	585	4934	43	84	6472	19.5	70	82	19.5
QI6567_C8_pos	C8-pos	redundant ion	NH4_TG(49:2)	45867	8328	2562	66115	67189	38779	2357	983	45999	2677	42115	59548	37	2995	405	768	1007	1723	1949	6255	4699	3546	2768	389	6712	4073	4158	1351	1720	74	926	428	4740	1052	17327	631	5714	2010	14796	508	454	32573	283	2808	1154	604
QI5722_C8_pos	C8-pos	redundant ion	NH4_TG(50:0)	181443	23287	26260	309749	287769	167257	18061	18396	425772	30072	174791	310616	13047	17601	13086	10198	9853	11715	10012	11649	77958	15902	10704	10896	30467	12637	13273	16794	15215	9679	13625	10287	14944	11127	320015	11303	19647	1602850	19024	29597	8159	36660	14961	15445	26140	11850
QI6436_C8_pos	C8-pos	redundant ion	NH4_TG(50:1)	2987863	79941	578921	7448196	10031946	4350129	56638	70121	13303065	491228	6887543	9275394	114353	95652	103778	31060	107516	26616	27045	28616	199451	31596	128275	105255	68051	28002	38135	53749	69669	25232	272297	29622	50044	53410	5626450	70491	446347	80094	92320	57916	30039	69548	43390	23082	64424	24654
QI5586_C8_pos	C8-pos	redundant ion	NH4_TG(50:2)	2691259	75943	558232	8448438	8439097	4159917	30397	39546	10240927	443239	6857739	6911334	66605	66219	78768	26274	93061	15676	19180	20646	396051	24853	87098	128932	92174	19581	27421	37427	44304	17516	178006	24512	37237	105072	3217287	70108	533317	94292	93299	33753	37593	61362	36684	14003	66305	17065
QI5502_C8_pos	C8-pos	redundant ion	NH4_TG(50:3)	563103	21236	105361	1902196	1623523	926952	2103	4592	2031771	99300	1532793	1760556	6086	10276	12372	4551	15912	1286	1725	3319	92513	3671	15471	29638	20780	1634	4186	5110	5236	1739	31342	3170	4449	34542	441364	16544	121188	19664	20429	2927	9175	19322	6283	1140	14311	1176
QI5422_C8_pos	C8-pos	redundant ion	NH4_TG(50:4)	98604	791	11725	171098	160164	99143	6.5	6.5	224268	9050	116322	156915	6.5	6.5	6.5	59	105	6.5	6.5	74	8499	6.5	6.5	1138	113	6.5	6.5	6.5	6.5	6.5	1135	76	70	1638	42654	425	10837	272	239	6.5	6.5	587	104	6.5	6.5	6.5
QI6391_C8_pos	C8-pos	redundant ion	NH4_TG(51:1)	93857	3092	6017	115501	160551	80951	2614	747	141004	5255	84945	109879	733	1534	219	27	956	852	412	1501	2920	661	1156	563	2357	459	1023	319	772	445	2266	332	1381	385	84461	204	5057	956	5421	504	302	13294	27	951	572	102
QI6459_C8_pos	C8-pos	redundant ion	NH4_TG(51:2)	160190	5308	14642	287556	345291	178677	1428	946	318285	11770	246313	195275	1586	2555	526	345	1815	468	453	1096	8797	901	2385	2101	2907	795	977	467	1319	127	4301	134	1443	1438	124847	876	14985	11328	10786	30.5	73	17020	308	991	783	460
QI5553_C8_pos	C8-pos	redundant ion	NH4_TG(51:3)	75749	854	6452	111660	134758	87091	148	28.5	132454	4940	113121	85079	103	242	28.5	28.5	91	28.5	28.5	28.5	1443	94	156	28.5	157	182	28.5	28.5	28.5	28.5	831	28.5	28.5	154	31440	84	4780	28.5	1086	28.5	28.5	4200	28.5	28.5	28.5	28.5
QI6307_C8_pos	C8-pos	redundant ion	NH4_TG(52:0)	38584	5343	12740	47245	43735	33113	12854	17040	49105	15994	25931	10421	10348	20446	11108	9518	2500	11056	10225	5442	60051	14440	3153	4385	38876	5571	6516	14346	11568	8310	10125	9610	14127	10132	87156	9030	10797	946112	14761	38011	4999	13318	16175	13918	22062	11273
QI5749_C8_pos	C8-pos	redundant ion	NH4_TG(52:1)	552418	17065	88910	1693539	1359886	851934	14841	15088	2069810	66457	1171852	1839431	21953	13805	18456	7270	15408	5416	5934	6906	30727	8308	26546	15065	16574	7257	27797	12315	15337	4580	41331	5161	10288	9958	1952506	13757	57816	18693	32075	10066	6412	29501	8961	8138	10927	5379
QI5684_C8_pos	C8-pos	redundant ion	NH4_TG(52:2)	6094079	181055	2186349	21714614	24815310	13001219	155180	212935	28450172	1493852	23584153	16221115	439375	342549	329048	86348	472912	57110	86639	59965	1040793	69862	410593	307610	210447	59733	67671	146339	198703	68106	1041682	102370	128443	260458	15249966	185504	1530675	249325	276063	160869	95764	87984	155107	49216	215310	70327
QI6484_C8_pos	C8-pos	redundant ion	NH4_TG(52:3)	4999836	136566	1767628	15588411	16464504	11765666	64949	127336	22346883	1250990	22281001	15649075	193886	164195	172971	46938	235552	29556	42259	35503	589077	40866	224039	193857	148136	29454	37035	84725	126178	29432	587280	78192	72900	166150	8530614	124709	940757	138676	221741	66902	62881	57394	88051	25477	124080	30167
QI6645_C8_pos	C8-pos	redundant ion	NH4_TG(52:5)	232757	1006	35897	284725	360256	274831	12.5	12.5	431263	23673	426176	286118	169	161	204	12.5	448	12.5	136	72	11070	12.5	121	1092	86	81	12.5	75	12.5	12.5	2102	66	65	962	57434	81	16597	266	4448	59	12.5	12.5	179	12.5	206	12.5
QI6369_C8_pos	C8-pos	redundant ion	NH4_TG(53:2)	55480	194	6484	113039	174146	92949	54	6.5	152749	3935	165960	94690	172	149	6.5	59	57	6.5	185	6.5	1003	64	21	59	212	6.5	6.5	6.5	6.5	6.5	1684	32	13	16	106895	6.5	5347	14137	1291	59	6.5	774	85	6.5	83	6.5
QI6427_C8_pos	C8-pos	redundant ion	NH4_TG(53:3)	100796	5	12478	136388	245074	126699	48	129	275640	9739	211727	98929	359	200	175	153	388	5	87	70	3207	92	37	5	453	5	102	73	112	5	2214	66	5	117	142315	73	9387	5	542	5	179	440	5	5	5	5
QI5800_C8_pos	C8-pos	redundant ion	NH4_TG(54:1)	30959	803	6146	84656	70247	51752	385	822	95260	3699	52203	84446	548	157	346	97	205	11	327	278	1951	267	725	156	655	176	8698	526	165	11	610	11	219	96	238290	249	3447	839	3974	122	83	8068	11	1168	88	11
QI6331_C8_pos	C8-pos	redundant ion	NH4_TG(54:2)	312864	10369	115559	1204868	1474499	795023	10888	18245	1926011	77503	1364569	1237548	21417	11778	17949	6986	14186	4427	5799	6673	31353	3491	19546	18086	14099	5556	10644	9992	15705	2149	51546	4732	6138	10599	2714932	17362	84192	18393	30329	6404	6447	13921	5118	5328	10516	4180
QI6387_C8_pos	C8-pos	redundant ion	NH4_TG(54:3)	1117153	63587	471552	4153913	7040081	3531418	47314	135926	9016673	357999	7161781	4033537	116689	68006	96331	55120	97404	47598	49576	49859	242840	28833	95976	134162	83417	50864	70338	59435	84614	24757	247527	44698	37256	95327	7963595	114474	504260	104948	137450	38755	60477	69843	42711	43656	85435	42275
QI5641_C8_pos	C8-pos	redundant ion	NH4_TG(54:4)	1122207	40499	382368	3272442	4998711	2935818	22388	47354	6958823	309274	5352849	3224218	53091	39027	45103	17097	51302	11998	15169	13995	147270	14952	54438	58734	44425	12296	23127	22121	35152	9693	142194	15966	21123	49365	3531325	50111	304801	40217	117205	20195	19982	24871	22660	13227	37763	10047
QI6488_C8_pos	C8-pos	redundant ion	NH4_TG(54:5)	365829	1643	85465	525187	820004	764269	2546	6227	422549	94390	1509537	565014	11148	5113	9156	361	22556	34.5	481	395	19717	297	10506	5031	2139	99	219	1424	4271	128	26900	490	1310	97	176558	1967	18757	3104	5104	2833	176	439	1915	338	3384	157
QI5523_C8_pos	C8-pos	redundant ion	NH4_TG(54:6)	286977	9607	55586	390296	588335	544797	1098	10744	621078	53297	1144052	497969	3656	3460	3065	1340	8727	1792	2287	3486	11221	2954	5125	3310	3795	2927	3447	2843	3675	613	11190	2542	2989	1563	99233	2176	17175	1331	33498	890	1738	7068	843	2407	5934	1639
QI5459_C8_pos	C8-pos	redundant ion	NH4_TG(54:7)	50146	208	4392	58158	69303	78437	11.5	93	79100	3156	180679	50317	11.5	59	11.5	61	58	11.5	11.5	11.5	191	11.5	78	78	11.5	75	11.5	11.5	11.5	44	75	11.5	11.5	123	4263	11.5	134	11.5	2152	11.5	62	11.5	11.5	11.5	11.5	11.5
QI6314_C8_pos	C8-pos	redundant ion	NH4_TG(56:3)	18420	15	10727	98682	181078	64638	15	15	267061	6707	107710	128011	379	15	165	15	253	100	15	15	3023	86	447	363	15	15	89	15	122	15	1548	15	69	15	237298	634	9333	520	1242	15	15	15	15	15	15	15
QI6366_C8_pos	C8-pos	redundant ion	NH4_TG(56:4)	31701	5.5	15930	164919	262732	124176	215	178	308110	11700	193257	209475	5.5	5.5	145	114	129	5.5	5.5	5.5	1703	5.5	258	5.5	91	5.5	5.5	5.5	37	5.5	1496	5.5	5.5	61	170563	79	7695	330	531	5.5	71	85	5.5	5.5	70	5.5
QI6394_C8_pos	C8-pos	redundant ion	NH4_TG(56:5)	66985	365	47382	282928	489428	366353	883	2509	168951	41479	849727	276513	3824	1772	1843	173	8462	6	6	6	1043	6	4170	252	6	6	6	303	1059	6	15243	97	99	6	88928	171	3023	204	144	291	6	127	6	6	129	6
QI6462_C8_pos	C8-pos	redundant ion	NH4_TG(56:6)	237237	4795	86143	644540	1171166	864425	2613	5845	568159	89539	2033898	579476	7063	6280	4156	1159	18597	982	857	5265	11736	4548	10725	97	4142	749	984	3534	3775	383	17927	784	4539	564	239178	806	20955	692	1230	1574	749	4708	1233	3621	1341	1966
QI6527_C8_pos	C8-pos	redundant ion	NH4_TG(56:7)	200974	7063	66741	491479	683174	751374	2603	4313	395127	64457	2090630	507725	3839	4114	1133	407	13254	82	290	919	7254	982	8023	927	1195	251	293	1078	1338	269	10848	344	1240	100	128283	365	10590	1009	125	1316	274	3276	246	1031	1221	18.5
QI6606_C8_pos	C8-pos	redundant ion	NH4_TG(56:8)	80578	452	20803	181063	268862	256238	1199	90	187511	25017	840485	180930	82	338	133	141	1520	148	182	151	804	1038	728	94	26.5	202	103	499	386	340	1412	26.5	623	190	26450	138	1178	348	252	336	188	1161	110	290	512	269
QI6393_C8_pos	C8-pos	redundant ion	NH4_TG(58:6)	8734	5.5	7555	68219	155384	80515	5.5	5.5	54440	5144	136038	57924	5.5	5.5	99	5.5	5.5	5.5	5.5	5.5	5.5	5.5	5.5	5.5	5.5	5.5	5.5	5.5	5.5	5.5	5.5	5.5	5.5	5.5	32404	5.5	85	5.5	5.5	5.5	5.5	5.5	5.5	5.5	111	5.5
QI5637_C8_pos	C8-pos	redundant ion	NH4_TG(58:7)	9661	9	4463	40871	87936	75423	9	9	42628	3620	114777	36419	9	9	9	9	9	9	9	9	60	9	9	80	9	9	9	9	9	9	9	9	9	9	11849	9	162	164	9	9	9	9	9	9	9	9
QI6572_C8_pos	C8-pos	redundant ion	NH4_TG(58:9)	16242	6	6097	42057	94744	114713	6	72	48255	4965	368891	33228	52	152	6	6	174	30	6	6	6	6	59	81	704	6	6	6	6	6	6	6	6	6	9130	6	178	6	6	79	608	6	6	6	6	6
TF14_HILIC_pos	HILIC-pos	HMDB0094713	N-acetylisoputreanine	5887968	13548113	26454785	36031307	32964816	15248528	28373770	9855707	57973325	15628565	11829267	25056471	6031078	8509021	6077906	14251763	7103453	1804248	3835511	3521151	1625814	3293392	11532217	2011579	10432205	2796814	9567930	4840100	24559431	3268222	3022924	2250021	4565027	681611	8050218	12143432	2908462	4690030	3409526	10482310	2976963	2940320	5081925	13778856	10015766	2752061
TF21_HILIC_pos	HILIC-pos	unknown	Unknown_of_interest	457010	506192	417016	158263	1407	52503	103367	287066	503255	52624	128854	367564	212925	458949	164649	205804	238071	242255	525957	39779	548324	2076420	113197	733492	621221	674022	70030	118634	248341	934982	272980	557388	203000	169991	266081	370295	611194	42950	496875	864807	234352	251166	165698	754613	1210960	360134
QI07763_HILIC_pos	HILIC-pos	HMDB0003331	1-methyladenosine	74244	58393	78381	131377	75444	100485	64761	40371	81338	30744	55670	65486	27792	36798	21318	41531	20764	19569	32769	17537	19675	40587	54773	23642	52863	28663	38395	42679	62113	26317	26406	26112	29931	14454	48166	36148	33725	62282	28191	49900	24134	26331	43490	56669	105158	51444
QI14251_HILIC_pos	HILIC-pos	HMDB0003282	1-methylguanine	3729	3974	10188	5681	10035	14455	7535	3898	2263	3401	4017	13593	779	2312	1825	4130	197	654	3006	825	1459	2542	6464	1617	11169	1406	1393	1971	1234	2176	1555	1137	1261	372	8977	3074	2290	1560	1791	4302	864	855	3586	4085	15907	2069
QI05228_HILIC_pos	HILIC-pos	HMDB0001563	1-methylguanosine	32006	35144	89677	48523	97715	129547	60587	32429	19111	30775	37652	130414	6579	20981	15320	34332	3359	5614	26030	8098	10193	20385	53163	13774	82774	11979	12447	15439	29366	19505	13026	9119	9702	3202	71570	26052	20117	11948	14901	35055	7807	7491	29496	31864	117123	16414
QI10580_HILIC_pos	HILIC-pos	HMDB0000898	1-methylhistamine	507	1050	1107	554	542	1942	159	225	388	194	335	1177	2.5	71	2.5	316	8	7	2.5	2.5	2.5	230	579	2.5	269	61	62	548	291	30	57	226	7	7	59	78	137	77	16	138	2.5	146	507	507	952	524
QI11191_HILIC_pos	HILIC-pos	HMDB0000699	1-methylnicotinamide	4163	10949	4884	6620	30130	6679	143999	5354	7248	61413	1298	11238	3793	22497	14609	24420	3925	944	3138	1878	1387	9311	97121	1897	2874	4175	22721	1893	19848	3148	2909	2084	16480	1499	25347	23645	1968	3179	4880	9795	496	742	12700	5549	5242	4987
QI15565_HILIC_pos	HILIC-pos	HMDB0000012	2-deoxyuridine	6327	18894	7892	10302	8065	10168	10826	7906	16000	5143	5551	9445	9917	9063	8196	4510	5890	4165	5362	3939	8339	4606	12477	6420	6386	4947	8518	4566	7718	6914	11443	4501	7073	5052	8832	8743	7216	4688	8897	13706	3358	4563	6192	17658	9528	4869
QI05209_HILIC_pos	HILIC-pos	unknown	3-(N-acetyl-L-cystein-S-yl) acetaminophen	4	4	4	10092	6672	14563	43573	575	90064	27	18303	55312	4	854	220	4	4	753	4	4	4	186	4	4	3920	4	12577	156	4	4	4	4	371	4	6375	4	71	19	108	338	394	4	8548	3480	1412	271
QI17690_HILIC_pos	HILIC-pos	HMDB0001476	3-hydroxyanthranilic acid	467	276	8968	1741	5843	9520	4	140	608	2414	275	234	27	47	75	169	1343	156	191	83	125	192	222	96	84	104	126	64	346	121	500	98	148	617	183	126	475	48	513	94	67	120	549	193	112	77
QI03865_HILIC_pos	HILIC-pos	HMDB0003681	4-acetamidobutanoate	43196	53525	157124	123546	101236	170668	111416	46634	130928	43901	54892	54300	10595	28506	11579	68918	17715	8848	21919	12698	34060	33882	61664	11775	47057	14525	16849	21958	24266	18150	12867	16777	22852	21889	28421	26881	15951	17398	22361	36483	13699	9915	14024	150060	58081	33958
TF01_HILIC_pos	HILIC-pos	HMDB0000544	5-hydroxymethyl-4-methyluracil	361756	1454205	514038	585503	575193	625069	886181	571393	1013097	263872	310608	699637	665343	696648	491695	263183	401920	251212	299284	178025	443769	315424	1030288	408538	357554	288742	469328	226199	459862	532065	669982	229406	458884	204600	566018	550111	432776	162895	683978	1021927	142792	248601	386255	1319592	672062	202537
QI07074_HILIC_pos	HILIC-pos	HMDB0000472	5-hydroxytryptophan	2163	660	37589	15224	5855	18971	2881	631	3034	3198	350	8543	202	3137	576	630	36	717	110	108	3	3	696	165	206	3	1059	272	54	3	772	7	516	3	1360	1582	551	286	3	676	14	3	3	1139	190	29
QI13603_HILIC_pos	HILIC-pos	HMDB0000982	5-methylcytidine	8568	15295	3631	5942	86	314	16866	14694	14466	13194	13793	21824	7970	15634	16997	12348	8068	5886	9587	10275	4637	6427	11970	8721	4333	7361	12430	10620	12432	13551	13653	5363	8133	4022	21881	12822	11631	13266	4935	9774	5812	8821	6455	7205	12093	5205
QI16787_HILIC_pos	HILIC-pos	HMDB0001859	acetaminophen	2155	2815	3155	906751	31664	32368	584427	65310	960365	1726	834591	257301	1175	125342	76153	2991	2425	320395	1703	6859	994	187700	1648	892	14784	1093	1159285	26482	5303	797	1891	2283	14125	336	1503041	2050	22740	7856	9242	28912	578304	6646	836016	6190	14383	30528
QI07838_HILIC_pos	HILIC-pos	HMDB0000895	acetylcholine	426	684	213	1635	209	304	467	374	5112	431	322	4524	952	402	243	240	358	175	188	151	854	221	640	212	128	437	364	150	1646	199	137	224	321	172	71	225	264	86	497	1386	117	430	482	3187	225	252
QI13991_HILIC_pos	HILIC-pos	HMDB0000212	acetyl-galactosamine	23990	42342	51128	51275	71756	46449	49243	45663	30020	13463	20971	66202	20785	43002	54331	28432	11500	14503	35116	20104	8812	32991	72328	61292	54211	28925	28025	22894	15344	75249	21835	20279	11904	3663	65268	54904	23274	10061	19348	40094	14349	17828	45391	38865	99565	26803
QI04698_HILIC_pos	HILIC-pos	HMDB0000532	acetylglycine	575	647	6267	916	5879	770	708	447	617	694	4248	1894	1184	620	605	17	311	8	522	56	3	725	612	259	3111	368	1707	287	3	1792	565	620	242	3	1564	1097	350	222	446	406	32	66	2516	5438	3547	1488
QI05803_HILIC_pos	HILIC-pos	HMDB0061384	acisoga	467115	2991849	973408	956600	1187237	387138	1390463	420214	1887807	565170	286050	633549	1192728	452910	1053817	699011	574901	225922	341460	138730	37378	123310	308456	201097	720656	346437	1084270	465084	3320023	290373	275878	281129	617896	14176	961763	1387775	231236	442883	349653	2314186	210411	289701	489675	853639	1461390	151039
QI14296_HILIC_pos	HILIC-pos	HMDB0000050	adenosine	7958	11159	5147	1941	4039	3302	22374	11168	13471	14447	57033	27257	8011	1828	4757	20068	3657	5134	8684	6582	4829	3965	8904	4203	7170	2732	9107	4249	85148	6051	2052	4502	4177	2699	17981	21885	7634	4241	3366	9046	7676	3720	4772	7563	6893	14742
TF02_HILIC_pos	HILIC-pos	HMDB0001539	ADMA	8590599	5924690	22968384	41829561	75476914	47469267	6219730	5097521	17327663	19129090	11096226	29560418	5559027	7409733	4679361	4098708	2865570	2852059	4488954	2351393	4393128	4214100	2774702	3954969	5888222	4045621	6162763	4137174	5479945	3268998	4594860	3999717	4203328	2192654	5923892	4743035	4851653	3219402	4679078	5389061	3640846	3362325	4687715	9401564	8566413	3459017
QI11595_HILIC_pos	HILIC-pos	HMDB0000161	alanine	17499	14132	43785	78629	112650	45788	7689	6311	24709	43907	11435	77910	5675	7466	10892	11243	9912	2890	8315	6644	8977	7000	6718	11301	14222	7774	10303	3606	10604	9363	4551	5980	8699	5699	6521	7770	6371	4477	5403	9319	4506	4395	7225	9279	10305	5040
QI03874_HILIC_pos	HILIC-pos	HMDB0000462	allantoin	9464	6396	6301	35577	98879	12763	10366	3631	13421	9528	3982	185667	3391	7162	2773	2231	1924	449	1826	1038	3253	999	2403	4228	2404	1370	3293	1344	2103	1462	2014	1186	2621	235	1241	3890	1220	1879	2511	4225	1045	744	1518	43292	3646	511
QI10441_HILIC_pos	HILIC-pos	HMDB0000086	alpha-glycerophosphocholine	848	1044	2502	75069	26561	33644	1530	1493	10006	2475	3439	24845	917	1607	846	781	977	882	2225	1125	902	1201	1432	867	1021	846	1487	1567	1164	1461	1087	1169	757	676	1088	1822	1306	729	620	1064	871	1085	843	800	706	1439
TF03_HILIC_pos	HILIC-pos	HMDB0001123	anthranilic acid	293437	313983	1289653	1320350	610492	1753859	640216	244433	209366	139425	74248	1279337	40440	301773	295698	98709	11545	34797	47524	128066	9282	77659	625488	102201	60097	27400	205672	120624	446862	44160	56010	7109	66550	11729	99382	1297448	26802	73275	14629	235219	31028	25569	12837	177912	71589	78952
QI10751_HILIC_pos	HILIC-pos	HMDB0000517	arginine	281764	630380	2003095	1397144	4404162	932897	282573	256262	230384	867377	326113	577726	404146	295932	233786	179597	236707	115321	247740	197911	136666	222212	244843	300481	292807	309795	266221	225334	207448	571442	269733	377111	143370	123880	158059	266554	351596	101323	266912	137889	148225	168156	318577	576407	343448	170180
QI11473_HILIC_pos	HILIC-pos	HMDB0000168	asparagine	9660	19160	91042	77850	95034	85611	15413	10873	25028	54259	18097	44341	9420	11621	12762	11773	14547	4064	12508	10479	4223	9309	9583	12225	12819	7198	13679	6681	17830	12103	9440	7710	11691	4446	20102	11288	8576	7951	6160	9016	6630	6313	10401	8675	9350	6387
QI10817_HILIC_pos	HILIC-pos	HMDB0000043	betaine	1170956	826461	1677487	2450604	4719241	6141789	1682973	867539	1369117	3404510	2560834	3163892	763169	725431	858371	729151	639077	526022	861501	593725	725265	729017	1146535	690815	790543	684543	583720	614149	1488134	762584	656422	685895	961090	481722	862546	777182	578046	464780	653846	791162	520535	541693	565343	1046128	730133	595916
QI18146_HILIC_pos	HILIC-pos	HMDB0000054	bilirubin	133820	10877	153348	217661	423493	1668455	12671	9661	161439	37590	195493	479944	21272	2313	39466	305	126226	5025	3645	670	10723	16076	5143	14993	9309	13338	1513	462	3284	5946	13999	13313	17759	129	24373	9033	4794	695	4905	14626	1049	4750	14386	7781	56234	15503
QI17143_HILIC_pos	HILIC-pos	HMDB0001008	biliverdin	31433	2128	38254	168406	54737	244517	2494	1017	32313	12525	33886	1362476	2386	1163	5350	8	22771	186	331	161	1616	4254	2878	1935	3362	1990	8	8	836	193	1617	1672	3283	8	7058	336	139	8	353	2423	8	315	209	272	12154	1609
QI10864_HILIC_pos	HILIC-pos	HMDB0039059	butyrobetaine	26186	64801	62926	97573	405050	108827	32238	25685	111621	125475	48631	67968	24118	32274	30123	17518	26610	15682	32443	28644	13705	23843	33080	23372	17231	14119	34153	18910	46432	45962	17396	15400	23475	9260	28538	25575	15907	16133	20018	20467	13693	15446	15536	24249	21198	11637
QI15978_HILIC_pos	HILIC-pos	HMDB0001847	caffeine	116090	31879	17940	6614	272603	26869	12208	6515	164447	14933	5470	35979	16687	42856	24161	206040	21760	18951	17078	22811	13878	41231	25144	15268	497581	26495	32946	20535	19098	12753	11123	6488	21661	60072	207576	99197	7674	98424	14291	11987	15139	356021	10754	69011	97235	11525
QI10843_HILIC_pos	HILIC-pos	HMDB0000062	carnitine	1472674	1994825	3482851	11051888	13789545	13430416	1794783	1120270	7078577	6525810	2297707	4275536	1296969	998113	1076921	525172	1284661	460572	966208	545707	520604	539214	945206	975746	1135440	575591	1159385	650891	1742712	772901	915862	585506	588129	474167	1539042	1160211	616521	882477	917501	734746	534269	383144	673651	451805	1088917	618146
QI10946_HILIC_pos	HILIC-pos	HMDB0000201	C2 carnitine	1073033	1969507	2572399	15451619	7817749	16611748	1636948	904237	7533636	4162123	3309385	9934682	858027	530760	2308588	336987	999860	294681	579758	319561	281010	480002	471199	433861	967703	390738	948319	268948	1417022	299729	920885	255390	933523	313131	1446180	875955	274806	710623	505061	1309493	337230	191354	317620	267360	720780	312965
QI08317_HILIC_pos	HILIC-pos	HMDB0000824	C3 carnitine	65417	277718	379559	1192574	1046278	1330800	195147	77517	644110	882873	237440	575901	40876	56380	97506	74267	78783	24581	39431	35801	17000	39139	70860	30510	56418	18345	52718	32033	152819	24928	75625	29644	39257	13793	125992	95306	22499	79359	37235	99730	31497	24585	26334	11879	81810	19614
TF04_HILIC_pos	HILIC-pos	HMDB0002095	C3-DC carnitine	50492	98699	185265	147335	100447	88476	179372	6185	148433	52458	57260	106950	61254	76637	81158	54110	44103	5434	64137	11111	17787	67954	119331	49426	122746	32433	41024	38921	131846	44868	83192	9432	66002	1164	131939	74334	7363	23856	73591	114097	27648	28735	49917	106237	155537	44276
QI11008_HILIC_pos	HILIC-pos	HMDB0013133	C3-DC-CH3 carnitine	11396	24053	29277	15331	12815	13616	24608	28072	17434	9934	9905	10855	9391	26238	18369	18119	15711	8015	17881	7784	7933	19235	30034	21010	25856	11769	11080	11986	38274	23030	18201	11414	13580	6307	24633	16869	11300	11102	17781	20385	10184	10917	6459	23773	31998	13111
QI08155_HILIC_pos	HILIC-pos	HMDB0002013	C4 carnitine	192979	293358	278091	672177	936870	892784	248268	123463	337969	409356	289940	374711	41600	78969	109276	132913	76145	30883	54977	66466	21540	47927	244428	45001	90010	23812	75926	58005	314785	26181	118679	28732	56724	17293	178942	168848	30678	102844	35310	85993	29167	35803	33871	21383	70833	30986
QI08634_HILIC_pos	HILIC-pos	HMDB0013127	C4-OH carnitine	2441	13961	11451	123658	30575	139815	12978	5699	65845	19241	63627	94943	4733	1762	49712	566	8907	790	3627	460	49	2467	1426	745	8732	2611	7772	500	10402	57	5802	929	11033	96	13657	8845	279	3893	692	29990	2016	114	1237	1010	2704	1123
QI11571_HILIC_pos	HILIC-pos	HMDB0000688	C5 carnitine	35930	227581	248692	541672	578209	839630	103188	43494	214679	619718	158923	289724	17872	25800	48965	46373	38818	13143	34830	17874	7724	23045	84736	14007	53842	8489	30623	20325	121539	11672	32764	12888	27639	6006	71624	62843	10566	39170	21307	52189	15694	10354	18678	13010	32265	12009
QI11500_HILIC_pos	HILIC-pos	HMDB0002366	C5:1 carnitine	9195	34763	41856	29888	36042	31667	24734	17925	54682	30781	26686	13185	3885	15550	12926	26333	10371	3470	10823	11160	2819	6474	24000	5494	25089	4339	11019	8159	52705	5726	18186	7358	13743	2516	13582	24770	5742	12732	9640	12621	4044	4491	8898	8937	12955	2218
QI08326_HILIC_pos	HILIC-pos	HMDB0013130	C5-DC carnitine	9801	18702	21498	19907	13917	11470	8587	10502	25173	6990	3970	45035	8287	9156	9851	5833	25115	3140	6698	1794	3560	7725	9167	12984	22219	7246	5023	5069	19002	7187	8562	4419	3422	1684	12761	19088	4548	3563	9845	12870	5298	5984	10084	20045	18319	4049
QI11856_HILIC_pos	HILIC-pos	HMDB0000705	C6 carnitine	2095	15945	15338	160104	78277	65082	10647	3536	43983	33840	11187	57396	3081	1089	8568	1045	3714	1290	3944	1231	589	2434	4049	2294	4527	881	3509	1181	4705	602	2725	496	3064	1607	5608	4181	836	4063	1424	4996	1211	303	942	611	2705	1278
QI12096_HILIC_pos	HILIC-pos	HMDB0000791	C8 carnitine	1334	9243	11493	82671	35233	34036	12285	1847	21808	26498	7691	50261	1897	461	5432	806	2285	775	1861	567	374	923	3347	1186	2877	310	1844	219	6872	16	1108	57	2319	1287	2489	2057	221	2748	415	2570	719	68	135	206	948	662
QI12222_HILIC_pos	HILIC-pos	HMDB0000651	C10 carnitine	1111	5735	8724	19623	7804	17077	5326	1600	7938	11147	6980	12481	2306	377	4375	454	1111	567	1457	448	106	1113	3200	1633	2506	482	1001	573	2252	235	1042	341	2395	593	2350	2610	562	1247	631	2777	406	54	391	162	1272	556
QI07127_HILIC_pos	HILIC-pos	HMDB0002250	C12 carnitine	28	274	35	268	35	907	6.5	109	225	6.5	52	584	192	6.5	586	6.5	43	6.5	36	6.5	6.5	27	156	180	6.5	27	21	17	6.5	6.5	67	6.5	208	6.5	346	194	40	6.5	6.5	190	6.5	6.5	6.5	6.5	55	13
QI12327_HILIC_pos	HILIC-pos	HMDB0013326	C12:1 carnitine	125	1317	489	1276	147	1569	754	220	927	549	272	416	298	7.5	996	41	164	33	257	7.5	7.5	274	635	411	664	37	141	18	7.5	7.5	124	7.5	305	7.5	829	374	78	80	46	553	25	7.5	7.5	7.5	421	44
QI12455_HILIC_pos	HILIC-pos	HMDB0002014	C14:1 carnitine	8	8	8	8	36	523	41	24	65	8	8	8	200	8	493	8	76	8	16	8	8	8	8	78	68	8	8	8	8	8	53	8	139	8	431	8	8	8	8	79	8	8	8	8	8	27
QI06634_HILIC_pos	HILIC-pos	HMDB0000055	cellobiose	30	4.5	103	179	32036	458	30	142	15997	71	4.5	4.5	179	102	141	417	16	11	726	23	4.5	24	141	524	4.5	11	944	10	4.5	33	35	4.5	4.5	4.5	111	24	16	24	4.5	319	36	38	4.5	9352	212	4.5
QI12276_HILIC_pos	HILIC-pos	unknown	C-glycosyltryptophan	2202	6703	5912	4215	4121	5509	6688	5185	4855	2010	3309	3466	1813	5097	4247	3790	2813	1181	2389	1072	1031	3914	7011	3803	3392	2089	2118	2211	4993	4477	1736	2147	1905	774	4804	4458	2024	1068	3932	8604	1543	2030	2516	4654	8280	2451
QI08287_HILIC_pos	HILIC-pos	HMDB0000097	choline	1024703	697767	997389	948725	2962267	858409	885786	488551	613335	692956	566366	644532	404233	708286	563596	405886	267132	111703	295414	206950	370457	297635	753367	307014	363565	335421	748427	433178	1056748	420515	258005	286138	394394	172710	834412	445707	288057	177845	590124	790783	156552	266828	479189	1055405	778905	302447
QI11147_HILIC_pos	HILIC-pos	HMDB0000904	citrulline	15125	7636	40306	62984	202462	185861	16438	8332	27781	33677	14891	95061	16886	10408	7773	5147	6202	3026	10478	3779	5130	7352	6355	9464	7577	6082	7926	5086	11387	13710	6509	5865	7797	4475	8673	8734	6750	2892	10127	6344	3564	4657	5934	29226	14030	8323
QI02639_HILIC_pos	HILIC-pos	HMDB0000063	cortisol	51248	125518	2539	233184	112818	300989	596923	43832	67074	48476	64065	174246	22706	82255	30385	80794	68752	15671	13324	26778	2356	19519	36391	16293	23892	17093	140716	26143	124647	3597	19473	6740	17165	58	19878	90270	8697	126259	2267	22400	13955	14172	44808	9614	91879	12228
QI02585_HILIC_pos	HILIC-pos	HMDB0002802	cortisone	2706	6795	72	10434	1487	5508	10489	3422	2498	168	283	7383	2295	4021	4051	4874	3944	840	2421	1863	490	2868	3252	2293	3284	3039	3244	2794	2.5	811	3022	1351	1252	2.5	2127	5493	1340	3355	2.5	3687	1386	1355	1853	608	3968	925
QI14246_HILIC_pos	HILIC-pos	HMDB0001046	cotinine	1515029	80080	4629	14449	19444	990	16868	4595	283814	2942	559	609525	4614	13815	23252	9778	2083	1384	883	3580	351	716	13509	3624	2160	22561	3358	2752	25767	3337	1735	152829	12554	373	1359	24614	1077	5346	3044	2238	1628	1101	3602	3467	6291	2985
QI08295_HILIC_pos	HILIC-pos	HMDB0000064	creatine	1125512	2075444	2588779	1484987	3086293	2636247	2302971	1253571	1364401	2243342	1957716	1732945	1479334	1965212	1679718	861258	1952556	563770	1189517	713070	902039	1559164	1383581	1663606	1490522	1331184	1687683	1232598	1936174	1604202	1335632	1068197	802651	438800	1384974	1692884	1254329	900467	903421	1665724	910330	853636	1231036	1760472	2139313	1027019
QI12799_HILIC_pos	HILIC-pos	HMDB0000562	creatinine	5196805	8741086	6110647	7111253	5624084	3928848	7441840	5719362	10354227	3063355	4233028	6852995	3101684	5341957	3105308	4263546	3293252	2575467	3945703	2561067	2104818	4901815	6838436	3080260	5690281	3929556	4513515	4095024	7038701	4528952	2855105	3608776	3973893	1895682	6669391	5096919	3742154	2660374	4797529	5365628	2794129	2870109	5240382	10952838	8638297	4129695
TF05_HILIC_pos	HILIC-pos	HMDB0031404	cyclohexylamine	24416034	5748965	1947006	2714906	2001203	2388057	1767681	1684836	8006653	3333571	2231022	11573379	2642010	2075846	11865439	2518136	202348	3918348	2658334	3534556	6611857	1524384	5685728	2539461	2123454	1651088	1784294	1571081	2187690	2095932	3031990	2403030	2092575	2944146	2719023	10240514	4626960	3574179	8362302	6124149	2157481	3300321	1902235	115198751	1458238	9392982
QI08686_HILIC_pos	HILIC-pos	HMDB0000192	cystine	10176	2179	22442	29626	79678	45600	2111	1194	15232	16892	5636	9924	1551	1516	2555	1304	1179	656	593	1290	482	537	768	1407	1452	391	1031	454	804	76	2235	357	3267	289	4879	1276	1203	1432	592	1915	1123	306	878	1663	1363	601
QI09032_HILIC_pos	HILIC-pos	HMDB0002172	diacetylspermine	51520	16892	205076	2623835	1577877	1708835	61564	7925	71888	133091	23848	3270832	7490	14596	19006	10649	1934	1815	1242	4345	77	161	3976	1077	2641	230	11629	3498	28319	67	2489	738	1314	90	5885	22950	1393	9735	23	4348	1938	784	2596	776	4308	122
QI03332_HILIC_pos	HILIC-pos	HMDB0000079	dihydrothymine	7551	4995	9298	5308	9883	8666	4283	5718	4207	6846	8463	5426	5925	5655	8818	7811	5577	5594	5737	5373	4409	5596	5174	5033	4913	5586	5313	6919	1899	4756	6209	5985	5529	3370	5477	9167	6231	6275	5487	4931	4423	5447	4450	5465	5536	6036
QI11063_HILIC_pos	HILIC-pos	HMDB0000092	dimethylglycine	7444	7182	8062	30336	30325	29451	21430	5779	14373	29301	38860	20122	5040	8535	11212	7031	4720	3412	4542	7073	5322	3928	8420	4586	4582	4486	6848	5752	22649	4354	6455	4354	6749	4000	11661	8581	3819	18749	5421	8252	4357	3981	3985	6390	4711	3931
TF07_HILIC_pos	HILIC-pos	HMDB0240212	DMGV	4359600	774043	1248985	1818297	4029606	5259906	2632135	988677	31647947	2445797	254541	3528695	730471	693685	701692	169486	105776	196383	211630	308400	25117	2050	481652	566321	357842	68597	308216	338733	3135676	53858	98271	23153	394220	2906	322883	261240	454604	124651	114700	965184	134513	46759	150985	9382772	851863	96938
QI07174_HILIC_pos	HILIC-pos	HMDB0005015	gabapentin	458	394	353	260	235	455	314	519	249	315	426	333	427	533	439	450	412	436	344	440	438	471	426	322	906	353	469	453	978	323	458	467	527	250	388	348	535	411	606	630	410	388	362	530	308	437
QI07645_HILIC_pos	HILIC-pos	HMDB0000148	glutamate	11016	1469	5848	16185	26988	44439	285	1303	13891	2815	2126	16646	666	1400	471	811	342	318	1191	994	229	549	1734	366	968	972	1029	2497	965	1400	301	422	360	167	1265	463	394	474	479	222	191	769	1039	194	1900	1319
QI11333_HILIC_pos	HILIC-pos	HMDB0000641	glutamine	1621601	1758362	4806039	2890113	5401144	3259983	3417767	1798902	1224219	2662058	1445653	3270896	1652230	1623740	1166352	1616596	1576629	754705	2267070	714273	673822	1795114	1907566	1508103	1998373	1271482	1580383	1443363	2277222	1629998	1423366	1149085	1119965	727258	3813764	1356633	1454154	1307714	1040919	905617	1105603	1307303	1870392	1090583	2747551	1015736
QI07992_HILIC_pos	HILIC-pos	HMDB0000123	glycine	907	431	3267	4337	19714	6604	356	376	937	4445	1934	3525	472	425	243	367	427	133	376	334	97	226	228	249	668	205	381	279	378	401	312	246	303	65	289	251	261	234	202	225	176	170	236	407	439	353
QI07940_HILIC_pos	HILIC-pos	HMDB0000128	guanidinoacetic acid	507	50	1321	344	15322	439	13	46	40	535	276	68	73	20	2.5	49	151	2.5	26	83	2.5	2.5	19	2.5	174	15	37	42	2.5	47	2.5	31	45	2.5	23	2.5	10	2.5	8	2.5	2.5	2.5	25	113	7	38
QI03318_HILIC_pos	HILIC-pos	HMDB0000714	hippurate	1966	2.5	2.5	1511	5044	115	18	34	1020	762	71	16406	24	17	9	74	2.5	26	19	402	98	2.5	37	13	830	991	130	13	2.5	49	17	17	382	2.5	210	609	9	279	2.5	2.5	104	40	82	22039	17	63
QI10712_HILIC_pos	HILIC-pos	HMDB0000870	histamine	782	15	330	334	371	653	2.5	92	122	295	451	119	162	82	147	125	96	22	293	147	36	146	86	140	49	86	141	463	73	68	85	166	2.5	2.5	54	76	195	174	2.5	2.5	5	51	10	43	88	146
QI10661_HILIC_pos	HILIC-pos	HMDB0000177	histidine	175221	113707	551580	854294	1557356	865300	154458	60731	167674	442535	90427	720179	69876	63342	52290	62126	66477	32549	78601	24666	76906	154537	56499	83642	130114	60285	47914	52490	66074	119654	111561	109009	68005	106992	162361	55808	106967	32533	72524	76610	36572	78092	101728	64143	119291	69472
QI08737_HILIC_pos	HILIC-pos	HMDB0000670	homoarginine	21881	9577	22384	86178	39237	8695	8367	3295	7867	4927	3693	24443	2526	2689	1558	2297	5521	4857	6544	2069	2116	7376	8766	4163	5625	6230	3998	1845	1624	9541	2583	7874	2607	1899	2627	6187	7679	2052	6254	1081	4424	2124	3142	2415	10904	8404
QI11511_HILIC_pos	HILIC-pos	HMDB0000725	hydroxyproline	4227	1955	9365	28808	71931	30244	5332	2141	8848	18670	13782	36724	2075	2594	1866	3203	1829	953	1682	2120	1532	1232	2965	3204	2822	1016	3030	2588	3419	1691	1853	868	1650	430	4419	3179	1600	4479	1054	2407	1069	758	1842	3470	2740	1052
TF08_HILIC_pos	HILIC-pos	HMDB0002271	imidazole propionate	43352	45212	221813	81079	7643666	90815	116091	60481	64354	177130	21707	29253	47683	54158	108833	60396	199829	36638	82020	93922	55624	51543	28341	8955	77226	38543	303982	89899	69255	37037	47273	18737	34489	15749	197360	32267	24312	23943	32481	6559	54678	41381	30688	100762	16511	38530
TF09_HILIC_pos	HILIC-pos	HMDB0000172	isoleucine	7277340	23225216	93648433	94961984	310751244	107535977	11914647	10195279	10121015	58278044	30920543	87563944	10181463	9590898	14983439	12329147	20173744	3519316	13430140	7311380	6968044	12727889	14164758	11077052	8695230	6716182	15627793	5809723	15946719	9920967	6423997	7256920	18520658	4952907	12252970	23647202	12249451	4195490	10113372	24976602	5031451	6050824	10317122	10644522	9019716	3518841
QI14076_HILIC_pos	HILIC-pos	HMDB0000715	kynurenic acid	2806	2616	11040	71813	23888	31202	3306	4698	2857	3186	2131	56658	396	1554	863	2381	10	1183	849	875	10	669	5095	589	2780	365	1311	2442	679	435	1495	459	1710	10	2928	2506	1844	992	70	3108	221	444	1534	3368	12700	1311
QI10579_HILIC_pos	HILIC-pos	HMDB0004207	L-alpha-glutamyl-L-lysine	1121	605	3349	5321	8250	4817	1510	762	1638	2132	1145	2185	727	270	706	603	801	587	629	523	105	173	635	848	522	670	565	738	902	571	1092	889	676	40	1126	874	1275	480	173	122	503	689	610	869	327	790
TF10_HILIC_pos	HILIC-pos	HMDB0000687	leucine	27201589	50316185	170123014	224123004	544759293	212915627	25620186	17821476	49861242	103695734	63177171	222132671	16916342	18796808	28990703	23739501	38580094	8779144	23206001	12822106	10118248	33396274	29004655	22805903	18130355	16975861	28199511	9373853	31456149	20115246	12951790	13322611	36780388	7751408	34113183	41735744	19951328	6746865	16345621	55662291	11864500	14962839	19978179	18225525	32149904	13179626
QI08808_HILIC_pos	HILIC-pos	HMDB0000182	lysine	91604	149919	773552	719631	2152062	820400	180749	53357	106614	416091	97508	554004	62089	69930	53148	72425	120574	29598	76049	42016	44961	73977	87184	103986	78821	78539	56787	26270	115926	132672	53457	84243	73429	32654	53394	122634	79337	21805	69256	70173	34443	41612	124140	83890	47360	59348
QI12307_HILIC_pos	HILIC-pos	HMDB0000696	methionine	5280	28013	58787	10651	296237	136329	21018	10979	30647	101586	24086	277	8371	12306	11653	19131	14788	2807	15884	6988	4522	7243	13010	10292	14196	5568	14331	5382	20440	13608	6432	7936	11671	3874	15262	10898	8899	6384	7165	12237	6090	7744	14765	8547	10069	4444
QI10961_HILIC_pos	HILIC-pos	HMDB0002005	methionine sulfoxide	1554	373	57984	167100	140394	18235	1461	445	2543	15479	2831	146101	1058	757	415	1281	397	249	724	460	434	1117	669	954	513	289	839	308	145	769	462	87	729	584	769	592	769	1087	28	641	231	872	728	552	2439	256
QI06979_HILIC_pos	HILIC-pos	HMDB0001522	methylguanidine	162	542	136	443	159	137	78	73	1012	83	63	296	181	119	70	29	57	69	92	64	26	87	62	92	89	50	192	89	308	54	40	33	13	6	59	74	37	23	175	5	48	32	151	12880	135	39
TF11_HILIC_pos	HILIC-pos	HMDB0002820	methylimidazoleacetic acid	1016478	494911	656119	533912	2042620	28454	142080	543411	1912861	415687	579547	1106444	376621	68450	6139	146046	93348	97518	115105	23460	350495	459806	383927	65868	264810	214963	114471	551816	472393	734063	85498	310589	1079132	63631	194728	244323	334306	39424	1912482	256748	41099	234452	328062	21677570	682045	585467
TF12_HILIC_pos	HILIC-pos	HMDB0001173	methylthioadenosine	1192469	4160150	2572106	2614823	1297714	691750	1035124	1535989	2567749	698165	827910	16192	1424506	1803902	1327506	1098629	24297	1102328	1687231	675997	447342	3272457	2405328	1344767	5445082	1859803	575492	1178633	27868	2477990	1003016	1488723	1029219	735488	2000696	1429329	1726929	706052	1090999	1752650	700256	1194818	1672296	2369261	5942408	1026847
QI03425_HILIC_pos	HILIC-pos	HMDB0015052	metronidazole	590	177	33169440	747	22679470	320	2981	117	405	389	298	797	324	1164	72	22	64	43	4218	30	88	47	38	70	152	178	67	58	27051464	35	102	1061	189	513	111	74	79	47	39	2385	33	159	43	227	26	58
QI08936_HILIC_pos	HILIC-pos	HMDB0001276	N1-acetylspermidine	173044	271708	751480	885867	1608277	574027	101323	53263	327944	106696	50806	724560	34107	38085	77608	66443	85921	40885	67459	29141	56811	124317	50790	64677	98804	54733	130698	36077	101838	42131	31554	33027	67210	32636	92587	96045	63094	33920	32368	105116	43004	34437	71595	48881	171619	35165
QI15052_HILIC_pos	HILIC-pos	HMDB0004193	N1-methyl-2-pyridone-5-carboxamide	7726	331887	15623	4746	56567	4032	362042	22748	16998	79882	3469	8376	31873	82750	102858	85915	29363	4607	11049	11735	26332	66640	148515	17865	6931	18861	91198	11919	24787	34106	14557	11248	90496	23450	10049	110605	8049	21464	44628	112513	8808	4701	34557	158539	17776	22538
QI13984_HILIC_pos	HILIC-pos	HMDB0004824	N2,N2-dimethylguanosine	24334	37754	41255	79170	118307	72408	87006	34037	73256	28161	40362	94387	5215	26292	19871	32922	3786	8802	17544	6327	10566	15665	36756	12187	28394	10606	21019	11924	25664	15291	11263	10418	13643	3368	28072	24946	25557	17478	13122	27592	7859	7653	19872	157265	80388	13279
QI04392_HILIC_pos	HILIC-pos	HMDB0005923	N4-acetylcytidine	36460	188920	49140	68357	56662	30818	130027	25525	123793	27691	21594	74367	36705	27953	49471	53230	24102	19630	26470	11953	20619	21575	66451	28262	22101	19310	114799	16513	7238	25695	30556	9581	39533	11175	106666	61882	16349	27448	24227	97380	11182	18021	30049	115670	41117	11663
QI08893_HILIC_pos	HILIC-pos	HMDB0002038	N6-methyllysine	8675	73218	27711	49101	63238	52307	43412	16441	189906	30323	31985	472111	75753	52986	31178	22163	11729	10566	14700	15964	54602	11285	47408	14656	10332	107937	48221	13688	54616	4924	18011	96241	8663	20502	35250	46927	18525	16379	57446	98070	9368	16206	16723	27314	22979	24663
QI09005_HILIC_pos	HILIC-pos	HMDB0013287	N6,N6-dimethyllysine	7182	41884	76296	47505	131110	78594	53772	8042	84955	37717	20999	67063	29478	33369	10341	39752	3860	4508	6102	6968	23255	4070	47764	5744	4171	16146	31877	5825	78453	4303	8607	15938	5517	6987	15438	14654	9032	6508	25199	49560	3846	6741	5436	101503	10170	12962
QI09136_HILIC_pos	HILIC-pos	HMDB0001325	N6,N6,N6-trimethyllysine	71588	225503	206079	219672	315357	225706	238374	136488	245915	160065	102023	143671	70860	115775	107177	155742	82040	51964	75065	85907	43019	72611	215977	93225	96039	60643	107355	106367	195793	90714	80677	65476	65843	23142	200938	217366	81740	99044	65912	109445	48325	69755	101801	115102	126282	83679
QI08335_HILIC_pos	HILIC-pos	HMDB0000206	N6-acetyllysine	3663	4035	14035	29013	35366	31752	7840	2249	15006	9808	7683	24685	2154	3352	3375	2805	1296	1055	1949	2000	979	2146	3111	1855	1391	961	2191	1262	3409	1867	1069	601	1857	292	6215	2137	1637	1398	1610	3013	1196	1095	1490	2661	4612	905
TF13_HILIC_pos	HILIC-pos	HMDB0000766	N-acetylalanine	4165129	8794086	13530052	9063522	9750617	7722686	10165716	6154067	6562084	4371956	5863599	6890866	1637966	5175993	2290449	7781646	2799135	1126008	2680682	2571051	1449416	2893699	11351558	1844656	5843300	1997724	4040491	3579232	9688896	3930904	2839414	2409315	2666282	1603029	6305544	6433426	2435286	2568977	2619111	4065441	1614877	2278387	3162050	5951760	5076493	3200656
QI04575_HILIC_pos	HILIC-pos	HMDB0000812	N-acetylaspartic acid	31358	6818	16513	23247	96903	6828	6489	8264	10000	4520	8802	11817	5132	9567	665	6518	1529	8065	3967	4882	2903	28779	27873	1550	8271	6537	3903	19999	24004	9694	6678	13593	7036	2580	10380	7328	5778	8018	8084	6072	2352	19420	14872	10697	43803	29393
QI12388_HILIC_pos	HILIC-pos	HMDB0006029	N-acetylglutamine	1357	2454	6824	906	1388	684	3669	2319	1330	550	764	1156	568	2223	663	1475	1436	462	1646	512	364	1679	3305	836	2383	994	982	1336	1501	2467	998	1076	775	565	2598	1578	1219	794	1156	1444	708	1218	1588	2097	4112	1110
QI11670_HILIC_pos	HILIC-pos	HMDB0013253	N-acetylhistamine	346	2.5	24	2.5	45	2.5	54	36	18	12	16	113	1056	8	27	350	13	31	44	41	2.5	206	16	52	321	24	225	569	93	7	186	13	31	23	37	24	192	16	77	18	28	262	9	87	82	31
QI03428_HILIC_pos	HILIC-pos	HMDB0011756	N-acetylleucine	1888	2267	897	2504	4801	2471	2126	3165	4473	2979	2134	3727	2760	1937	2790	3597	2551	1678	2085	2178	1111	1270	1927	2888	1753	2056	5213	2700	1073	1428	1923	2220	960	284	1827	2428	2015	2044	2364	1980	7503	2253	2020	2720	3832	1225
QI03920_HILIC_pos	HILIC-pos	HMDB0011745	N-acetylmethionine	4348	9838	10553	5	33401	54953	18217	4730	11089	13835	15116	24	662	3105	738	13470	48	358	772	1486	112	1412	30582	604	4547	657	1232	3209	25144	453	1533	1431	1190	130	5992	5089	1120	2235	172	1811	528	1566	1386	5542	4354	2719
QI08351_HILIC_pos	HILIC-pos	HMDB0003357	N-acetylornithine	7280	1000	515	5499	2411	14629	1137	1117	3452	2320	457	15056	5949	591	743	65	340	657	208	167	9271	7851	330	1175	1455	677	1268	1311	641	330	1396	968	805	1179	1173	3368	775	1161	1709	2486	168	248	797	2543	5262	2621
QI11458_HILIC_pos	HILIC-pos	HMDB0002064	N-acetylputrescine	80256	16879	47946	163355	101091	238058	34193	14709	37187	16200	23825	147913	8865	16979	13901	37349	15953	9458	17716	7657	19108	17138	10448	15695	21922	17187	14715	8859	12011	13768	4909	10710	11577	7865	10741	12981	10658	9233	8223	11042	18318	5326	8120	32114	21279	15725
QI05735_HILIC_pos	HILIC-pos	HMDB0002931	N-acetylserine	1504	4149	6197	2214	2697	2511	4729	2583	2035	939	1482	2065	906	3328	1501	3556	1054	575	1727	1307	237	1706	6021	1351	2542	1691	1661	2625	971	3304	1398	1365	973	434	3240	4216	1860	955	1472	1762	768	1479	1850	2796	3354	1712
QI08238_HILIC_pos	HILIC-pos	HMDB0004620	N-alpha-acetylarginine	1679	2036	5376	2574	78	1739	2981	1828	3127	1412	1290	4599	849	2000	1388	1509	1223	364	1404	880	798	1250	2939	1573	1806	892	1239	962	2388	2309	900	821	1096	487	2514	1471	818	539	1314	1896	503	795	579	1788	3111	999
QI04209_HILIC_pos	HILIC-pos	HMDB0000026	N-carbamoyl-beta-alanine	1790	23000	5378	5998	131387	4408	157139	5973	9759	44734	8916	6933	1606	12188	7491	21821	1108	2439	1669	4647	1468	2591	23578	1447	3289	871	18057	10845	58771	2870	1953	2143	2851	1212	56623	10339	1119	25787	4359	4084	738	796	1437	36170	3816	1022
QI05961_HILIC_pos	HILIC-pos	HMDB0000845	neopterin	2774	4192	32510	15238	14265	17822	17301	2818	17535	6025	10185	9778	312	17916	2535	5903	28	2654	760	926	73	24	3224	245	521	35	2945	2988	12	125	7808	61	3547	12	30404	8661	2982	3718	12	9851	123	395	242	1189	3713	137
QI06453_HILIC_pos	HILIC-pos	HMDB0060656	N-ethylglycinexylidide	146	26118	116	27	54	1836	1142	97	2763	8651	4.5	176165	34	4.5	96	16352	11278	113	5945	604	36	1879	19409	37	16	794	86	186	62010	10308	50843	28119	166	18	187	36167	26	319	733	397	80	84	246	58	2646	5285
QI15458_HILIC_pos	HILIC-pos	HMDB0001406	niacinamide	2975	1359	7856	3473	3238	6079	1892	11828	34983	3554	1389	4538	4062	45291	7485	2356	3919	1048	6285	26209	48180	61774	99649	7688	2742	3673	40894	2362	4037	19910	4002	1423	8059	14231	36977	20203	1968	5552	2168	3917	984	842	1557	2892	1502	1228
QI16416_HILIC_pos	HILIC-pos	HMDB0013272	N-lauroylglycine	1342	889	1316	2779	1450	617	1180	1324	656	1052	167	1756	1573	1277	1313	1260	1924	1052	806	1055	955	881	910	1242	738	844	945	1199	20.5	642	1249	1704	716	41	1243	906	1468	1132	260	910	359	1394	607	748	739	434
QI10972_HILIC_pos	HILIC-pos	unknown	N-methylproline	661	120	630	21610	3245	3006	58	1442	1281	1351	1398	2823	182	345	428	272	73	108	141	86	175	83	1412	1910	765	111	572	1535	2186	109	90	248	216	226	244	72	357	259	122	218	52	869	69	707	73	30
QI08801_HILIC_pos	HILIC-pos	HMDB0029416	NMMA	17006	9355	40021	83238	101404	64438	13787	4910	11679	31675	13246	47354	5323	5414	4485	5056	3643	2374	6167	2695	2152	4710	4691	6453	6297	6199	5380	3213	5934	6060	4823	8174	3629	1168	6221	7772	7318	3304	3360	6412	2964	3086	5132	5480	6638	6839
QI04772_HILIC_pos	HILIC-pos	HMDB0004326	O-methyladenosine	3079	9224	761	551	1042	163	1932	3364	678	1119	1043	29	5996	10930	1311	2070	1095	2128	4912	1913	61	3134	2799	2920	19852	2568	10411	4158	1075	1366	1453	303	955	68	164	1223	870	1753	386	1038	1787	2694	2020	2260	24688	3243
QI08768_HILIC_pos	HILIC-pos	HMDB0000214	ornithine	11913	21019	66356	82631	134733	103849	10863	11494	16058	31332	8577	99237	6195	11436	4733	8862	8477	5492	10045	7712	16502	13151	11085	7080	10915	5322	13842	12925	10595	14841	14548	6633	3831	11161	9558	24748	6157	3390	9495	419	5288	6901	7751	11675	11912	4061
QI03669_HILIC_pos	HILIC-pos	HMDB0000210	pantothenate	202665	95714	206948	348008	266022	168228	171057	177519	143624	65525	27447	144215	87999	99595	48301	74850	25898	22885	27847	26401	73178	29673	83873	109986	66913	105644	95559	27155	29459	151685	34323	58640	91275	35917	33086	28741	75443	13204	126822	161084	46992	25083	59710	305819	121054	121423
QI04080_HILIC_pos	HILIC-pos	HMDB0004231	pantothenol	718	709	542	2.5	602	789	2487	29448	680	499	1984	6945	3399	25801	3203	957	1078	616	48042	36921	2160	30037	17010	231057	6289	7678	24367	11623	2.5	64993	425	3276	1650	123	11433	1211	4464	770	2094	830	1999	5430	415	347	100	1527
QI04774_HILIC_pos	HILIC-pos	HMDB0006344	phenylacetylglutamine	59162	238138	82236	773074	2946830	237849	114744	238071	2085982	1857854	1100727	285184	109732	96936	94326	561859	162274	94709	111432	55036	163295	75693	53886	55115	32611	36752	304610	55594	416141	46298	40144	50260	396453	72508	66011	217725	56591	54244	211686	238606	135039	72841	62551	5434533	84552	113409
TF15_HILIC_pos	HILIC-pos	HMDB0000159	phenylalanine	61295350	76759765	172250151	716434582	832361801	398345523	395590134	42790908	666769592	165197307	67121171	444757775	34839664	56194595	55049150	63332208	38237699	22829427	25804250	29898573	11077231	24880721	76998555	35523026	30719565	21311635	66396357	47586188	53562506	25802887	31272105	17534715	32431318	8446017	462049155	48815076	38277945	37076574	17184688	43631222	25394716	47014652	47929727	17487954	151763294	13929662
QI08092_HILIC_pos	HILIC-pos	HMDB0000070	pipecolic acid	2098	1193	1857	9355	21383	15433	8369	784	2099	5566	3006	7217	816	1698	1724	3551	2285	546	649	665	678	878	1399	2047	1239	482	1387	426	22614	484	388	522	946	947	753	1744	773	2005	476	863	377	411	645	552	547	495
QI17218_HILIC_pos	HILIC-pos	HMDB0029377	piperine	9388	98	80	7383	125	87	16	56	318	16	51	106	16	79	1419	16	16	54	50	77	5422	16	16	188	2425	95	123	56	16	19349	16	67	162	3478	16	16	1449	16	16	16	67	3327	16	2694	61	669
QI11283_HILIC_pos	HILIC-pos	HMDB0000162	proline	61137	11360	352476	1706186	3370577	2290651	18188	13538	143023	741973	542385	1593852	7931	12140	5499	13258	5119	5756	11952	8359	4474	10246	8902	19113	18867	7586	10931	6782	12505	9468	5340	7364	11403	6134	14465	7092	7637	4306	7632	18308	4754	8462	14401	20725	26604	9983
QI10737_HILIC_pos	HILIC-pos	HMDB0004827	proline-betaine	74039	14883	13956	538392	30983	15282	2967	141067	88409	18097	8589	67939	219602	47001	49076	2079	1700	6817	8629	1863	4273	4738	140546	200997	153691	6116	14772	119595	184773	6757	4352	12977	5776	15524	10261	12256	24785	4967	11073	82915	2235	109607	4108	803134	26885	3349
QI04279_HILIC_pos	HILIC-pos	HMDB0000767	pseudouridine	673967	2098420	853426	1012416	1048258	1057037	1341452	886354	1989396	574283	559904	1033774	945740	785302	772852	497209	504889	457961	508463	446203	626970	582502	1006258	980544	652381	526056	1212755	434025	1220756	776728	710823	365468	836987	259677	876403	821572	582081	415254	881524	1394493	407272	433132	612954	3309364	1115537	425966
QI14577_HILIC_pos	HILIC-pos	HMDB0000802	pterin	8188	322	7311	16015	3473	1471	3259	1087	3298	916	2210	1906	793	1543	160	661	6	1211	6	55	45	137	100	134	6	45	476	493	6	6	1662	1765	1215	186	2185	2233	1481	713	40	1106	266	459	6	829	6	703
QI10636_HILIC_pos	HILIC-pos	HMDB0001414	putrescine	207	2064	2747	289	2055	1639	1311	716	490	275	189	556	400	468	591	478	1301	859	1119	598	824	3125	506	1325	482	809	1039	283	1294	873	348	523	706	264	366	639	756	349	618	1601	1448	752	572	1785	1699	1097
QI10660_HILIC_pos	HILIC-pos	HMDB0001431	pyridoxamine	2797	5456	38513	58206	115669	48301	7920	1687	7080	13423	3247	32296	2047	2261	950	2931	1959	907	2975	1287	935	2992	3880	3271	2016	4090	1434	510	5575	3287	1619	3323	3714	787	1901	3887	3641	1023	2002	3274	859	1216	6941	2741	1875	1843
QI13058_HILIC_pos	HILIC-pos	HMDB0000239	pyridoxine	207	26	169	547	403	18	88	247	2.5	37	94	747	13	2.5	149	38	2.5	16	65	81	2.5	2.5	2.5	1356	13	173	85	45	17	2.5	311	587	2.5	16	216	44	351	70	2.5	2.5	55	70	14	155	2.5	46
QI12654_HILIC_pos	HILIC-pos	HMDB0000267	pyroglutamic acid	6966	5754	13268	17304	13315	12579	28961	5161	4792	5274	3031	15570	5419	6778	5607	4546	6594	3000	7187	3376	1266	4681	6725	5251	7855	5746	7639	4156	2691	5337	3196	2108	1737	1621	172748	3829	2792	3985	3482	1835	2601	3398	7864	3593	9885	2726
QI03492_HILIC_pos	HILIC-pos	HMDB0000884	ribothymidine	47650	40070	33282	24176	31929	35806	26574	27110	41930	12005	22530	15865	25167	25639	30233	9201	43060	6344	21135	13279	15482	31149	35277	28403	24896	25742	25807	13507	6854	42093	10690	13216	12498	10355	17110	18567	13333	8074	23028	29607	11579	15147	37672	41851	47200	17877
TF17_HILIC_pos	HILIC-pos	HMDB0003334	SDMA	12859869	35413588	17534062	68029741	82849101	40290271	21640420	8945222	57285442	12062036	12609943	65821083	16803051	10250965	6886622	6025272	5445607	5026786	7246099	2456087	12449007	8286580	8801187	4538778	9860885	10788022	18750414	8406963	19031954	4199141	10586015	7390935	9743943	2553898	16483157	11027383	5602188	10149679	13547713	24567201	6588909	4945385	9749889	42205101	30209972	7936533
QI07737_HILIC_pos	HILIC-pos	HMDB0000187	serine	5412	12064	26174	22245	59217	12495	10571	10461	5708	12563	8378	15641	9065	5878	4910	9073	6335	2967	8305	8429	2531	10685	11797	8995	12199	8405	8491	9801	14987	12732	8656	8368	6778	4417	15722	9104	7866	6725	6930	5205	3824	6904	10278	9558	15126	8909
QI11014_HILIC_pos	HILIC-pos	HMDB0029432	S-methyl-L-cysteine-S-oxide	95203	124197	114074	73297	76343	71376	109505	85021	81616	63747	66139	85327	80642	100813	99229	70025	95828	53929	104087	60663	56013	101890	113511	104575	122876	87372	88523	90861	113833	115090	70509	85686	65822	51584	99090	107347	89308	62276	76821	95737	62396	64475	112204	90748	124035	92125
QI01684_HILIC_pos	HILIC-pos	HMDB0015150	sulfamethoxazole	8520	13797	6969	13813	9963	9371	9583849	11191	7154	10240	4007	12895	9258	3480345	11610	10784	13210	12945	10167	9175	13094	9270	10219	9335	10699	9550	7746	7530	3367	19101	5935	5814	8701	12405	7428	6898	5405	6514	11933	127256	7838	10230	10179	11755	12792	4088
QI06268_HILIC_pos	HILIC-pos	HMDB0000251	taurine	273822	16288	148605	510909	800824	962661	11306	11761	492779	132380	86382	422732	18991	14147	15720	3250	10624	10460	26949	3814	33760	32440	9874	30065	24365	30152	10822	11819	8868	56350	14394	20047	21071	24642	23952	12630	26734	3356	27880	55147	13944	14327	20149	38786	80208	22579
QI10573_HILIC_pos	HILIC-pos	HMDB0000235	thiamine	83221	1530	16924	6495	19469	53241	9094	7931	16341	13724	1452	5273	8827	12634	4602	1426	4202	3450	24811	3229	8845	8176	4224	24819	14871	7641	2872	2653	1116	12577	3304	5781	2469	1608	1437	894	3524	1382	12749	4268	4090	5007	5621	12213	13818	28362
QI07698_HILIC_pos	HILIC-pos	HMDB0000167	threonine	16821	29124	95392	80509	172699	83059	35459	16686	16417	69417	35563	87618	26244	18674	15980	23210	32699	5767	33961	12488	11205	22754	16137	31698	22253	14292	26346	11916	23645	50283	19113	20409	16878	19567	21407	18252	28608	14132	22858	12848	11494	16151	18385	12514	16497	13172
QI08633_HILIC_pos	HILIC-pos	HMDB0000875	trigonelline	8837	629	595	10232	13194	7263	6328	2083	22382	44295	264	11427	2289	1552	602	2518	393	874	2151	760	2686	1315	2995	2326	1651	920	1238	4159	2375	1517	1142	3854	1091	779	997	362	2149	1443	25406	2527	245	1373	332	81591	2024	1784
TF18_HILIC_pos	HILIC-pos	HMDB0000925	trimethylamine-N-oxide	33993624	40217676	3376894	22518694	10686984	6977757	26046585	30721493	184283276	15100453	9461262	25818769	198841418	4455626	23553213	18130431	24228823	4639677	6514141	7760922	19166853	10442427	6324376	21165353	5124859	7908840	15989330	4944765	12162008	7249101	4672832	4304449	15769695	1047622	240251	41389646	22339185	4065070	11427216	57306641	4030558	5155762	33073677	236011935	47048849	5532012
TF19_HILIC_pos	HILIC-pos	HMDB0000929	tryptophan	1266504	8917858	2818817	3749352	140580917	14272416	9904299	4639063	10417850	14488911	10217972	12936935	1724047	1135539	7198245	1949947	5493893	636002	6379668	3413732	2625582	4741020	6265507	4397972	5995219	2841470	2641123	2111901	6859688	3591616	3525333	1742926	3771106	1460609	6118927	4360949	2999327	797684	2460130	4068371	2362189	4390504	6452047	3438003	8940829	2725697
TF20_HILIC_pos	HILIC-pos	HMDB0000158	tyrosine	9427800	10504963	47754275	60791346	116454358	72515081	20318977	7855317	11271251	25907437	8409430	55505602	4295466	7452510	7595465	8418173	6268176	1529063	8569074	5223541	3749098	4637376	8776377	7792464	6158418	4130537	6862559	5833669	10247426	6256477	4239768	2804290	5046252	2257977	10761883	8783580	3935922	2835426	2872750	4656184	3394876	5596499	6598870	2274685	7910885	2868874
QI14913_HILIC_pos	HILIC-pos	HMDB0000301	urocanic acid	15287	7381	17822	9858	275210	10716	19346	54873	10698	31949	49923	19440	8550	55304	13253	24230	12699	24550	115619	147479	28211	61290	40463	8109	17951	17517	57949	21721	54166	96316	20383	12735	15359	24768	6006	6812	11211	42019	14911	7719	23932	47385	6404	5722	7163	8978
TF22_HILIC_pos	HILIC-pos	HMDB0000883	valine	20060875	19252458	98425779	133375369	233431664	130836053	17481046	10647368	42929913	85964791	46877120	134552227	8742814	10917261	11403633	13521508	16941988	5756712	11274779	7402108	8434976	13780372	11918530	12831218	10093012	7974978	13709724	7158630	15794514	10510648	9312470	9745278	20577529	6056510	19526614	16426225	11518594	5989535	10934967	24213430	9071173	9751320	8865947	9433911	16239104	9413808
QI04721_HILIC_pos	HILIC-pos	unknown	xanthopterin	4662	2700	15682	56554	79082	19904	5230	2891	18143	20539	6361	15886	1002	5637	1955	6047	670	4351	1284	2571	14	167	900	183	244	520	4580	2683	14	77	1338	113	981	14	3121	2811	705	2453	227	590	621	1023	686	10246	2635	628
TF24_HILIC_pos	HILIC-pos	HMDB0000299	xanthosine	19582586	7849330	27611288	29980790	11514799	9619012	6840816	2806662	15599719	10661667	15067302	26650947	1618664	5004839	6447825	5691903	1923	6522081	11986260	3816363	2798826	11081064	5123013	6596589	14610751	12707788	4823914	11373655	4464540	11026804	6422221	12736997	6776596	3752800	8089895	17436169	6217155	7429684	4160445	1934403	7041616	3492168	7462837	2300433	11647222	7973670
QI11580_HILIC_pos	HILIC-pos	HMDB0010387	LPC(18:3)	23285	16	9844	41550	65951	49741	16	16	7249	4797	2861	52112	370	70	200	41	203	16	85	16	16	67	16	431	65	16	32	16	3263	68	16	16	16	16	1025	16	16	16	16	16	16	51	16	40	16	16
QI13809_HILIC_pos	HILIC-pos	HMDB0011441	PE(P-36:2)/PE(O-36:3)	15482	1954	16381	58702	37374	119970	1692	1996	18910	2985	5357	135480	4479	2092	3736	261	1296	242	431	368	33.5	758	1698	4591	33.5	255	227	1208	33.5	586	1584	804	33.5	33.5	1395	346	960	67	170	33.5	33.5	197	2021	365	887	938
QI05957_HILIC_pos	HILIC-pos	HMDB0000252	sphingosine	2373	8339	2395	16814	35795	23377	1550	20271	29691	28980	2239	9463	20136	1666	2319	24939	17512	24663	23670	17030	27333	10829	11382	19697	9266	18701	14921	24930	15572	16231	25278	29018	16936	18671	2053	2346	24871	22577	17291	1441	19930	19344	22905	21041	10151	23449
QI13381_HILIC_pos	HILIC-pos	HMDB0000269	sphinganine	46078	3307	5188	12144	7960	92459	111407	12011	39171	35001	38593	72765	319570	25802	47718	27119	72790	13223	2324	19095	28359	45974	132442	104078	12574	14148	6655	6026	2315	20867	205966	77885	74999	37459	196466	11672	12649	11209	35413	36003	52205	36576	76010	74903	213	48648
QI01434_HILIC_pos	HILIC-pos	HMDB0001935	warfarin	412	586	617	1180	665	429	800	479	375	544	381	547	252	636	536	358	506	510	352	689	805	691	958	360	839	444	755	320	9	692	494	686	589	551	538	567	444	248	144	497	529	625	627	528	1360	162
TF1_HILIC_neg	HILIC-neg	HMDB0000001	1-methylhistidine	1041471	2650118	2215411	4037428	2610728	2376658	1474949	356796	5953971	1814766	529251	2106870	1509677	561546	491885	269405	831368	413266	366868	197632	504645	373226	286282	382784	636740	468642	667399	378237	1108126	307823	505611	180343	662424	134319	850825	705780	309724	365639	642968	898839	366109	173459	1049789	1274775	890178	164648
TF3_HILIC_neg	HILIC-neg	HMDB0000650	2-aminobutyrate	4057165	12017005	33665483	40334241	29516939	37442603	13385766	7907997	15714818	20286482	25824363	20138280	3143797	5445593	7438061	6801702	9309584	3827979	7318083	2688508	3201513	8178163	5020642	3601482	9106180	4741312	9312191	4221972	12102155	2879245	5663027	2325673	8730943	2739085	15036448	10024357	3436667	5937708	3268584	12262224	4240666	3120514	5219339	1978810	6854065	2979119
TF4_HILIC_neg	HILIC-neg	HMDB0094649	2-aminoheptanoate	159203	6077	39906	79199	80763	203994	149325	140935	65679	6077	31407	228637	475181	144859	89907	75167	44861	6077	24378	37139	94542	107724	6077	66090	180387	144266	589801	128098	43762	119541	49280	6077	26327	6077	6077	108877	58663	77004	150217	44638	6077	6077	239964	84905	30973	22298
QI5_HILIC_neg	HILIC-neg	HMDB0000407	2-hydroxy-3-methylbutyrate/hydroxyisovalerate	567009	4144343	2447649	1595408	1505474	2199838	4475917	1091601	991049	1176161	3636048	1844144	1263990	2858225	3931444	3524881	2274087	1053070	1306546	1234743	259122	737204	2157287	513990	950199	827000	2593575	2759746	3216916	426808	946983	1937941	1431068	230132	1675491	4147188	528582	1319252	365604	2318942	883971	807259	1767712	362277	951253	679648
TF5_HILIC_neg	HILIC-neg	HMDB0000317	2-hydroxy-3-methylpentanoate/hydroxyisocaproate	5967720	67530366	23807698	31868849	45834696	45877447	63242169	14330209	23012793	18467239	46062940	42093016	12557275	21179147	48668045	52954656	22981492	14836461	21202594	13942284	3823660	8356562	23086449	5530058	12750401	8963747	33667538	20395353	45629303	4113207	9745320	13137429	17968449	3768744	23288347	61003858	6062251	18984307	5116453	25679455	8614231	6199032	18321758	6009409	9095731	5504435
TF6_HILIC_neg	HILIC-neg	HMDB0059655	2-hydroxyglutarate	53261393	39860275	29549195	40176978	8728314	2831183	9465597	66797638	6833393	5427602	10894226	34672041	8166111	46308750	16988465	8842399	8506935	6963701	49588100	125994848	2017119	17987237	52300163	9477173	155639539	108784114	88737962	57154930	57586319	31314341	5866204	4801725	3594466	3983014	12016620	11428611	5393762	7257591	3865809	3868863	4468148	7163836	4407446	5355554	6049218	4418493
TF8_HILIC_neg	HILIC-neg	HMDB0000555	3-methyladipate/pimelate	821915	812301	970458	913733	1266093	866144	1003431	962666	1348662	610185	782740	715096	697343	959214	1083136	813234	783216	942112	620442	739378	723173	805096	729239	644274	1151161	862641	817388	916573	1060450	965054	676132	1067086	719587	750410	844825	914344	874649	931287	1031263	923063	671302	693545	721924	958104	793101	802192
QI9_HILIC_neg	HILIC-neg	HMDB0011718	4-hydroxybenzaldehyde	16961	13076	17749	35386	30447	22138	11943	22371	16101	14092	17877	33775	19821	14059	13243	12559	12249	18044	11619	15674	30450	16907	22096	18147	15394	16728	14289	24734	11102	11926	63436	58688	18130	16052	21055	13391	55799	23649	14070	13136	14807	11913	12285	21590	24519	15763
TF12_HILIC_neg	HILIC-neg	HMDB0000072	aconitate	39018401	28275088	31791552	39138208	57532386	52063133	41112238	23155850	42342112	26129091	27142899	73860346	24892401	32562684	32915478	15259990	47132365	18110810	22412517	13979382	18324321	35687778	22693021	29238394	43475339	29908833	24638702	17902174	37537071	25433859	13632443	10582288	33780391	7538115	23630616	24026968	17390325	17740692	17064376	40362546	21840557	12019488	24461037	19696603	29233517	18565479
TF13_HILIC_neg	HILIC-neg	HMDB0000034	adenine	1041323	1408767	1394615	6045795	4941845	975345	419029	884211	2529486	913393	779395	5419590	936805	1318484	318829	473963	276217	912729	494046	419153	302482	2015707	1242245	492521	2806432	922554	285518	1334383	1550201	982117	492502	349739	677346	276221	877238	692486	623132	497907	730790	414402	345092	502710	833340	1357866	2052503	802349
TF14_HILIC_neg	HILIC-neg	HMDB0000448	adipate/methylglutarate	1019703	1320257	4470922	913755	1189323	736521	676997	743707	1113814	473170	536649	586099	586661	750717	1018147	484222	553799	562064	688191	676934	653652	372370	551485	606675	1266740	866104	794065	821038	907529	656147	733149	538596	342653	704441	742522	723361	901245	587779	611797	863638	611955	508357	674623	606658	568050	457167
TF15_HILIC_neg	HILIC-neg	HMDB0000508	adonitol/arabitol	175945555	409904146	440661639	153929897	351758267	331136637	593430348	565629820	245268413	155913205	279159297	259143687	130905371	431171308	236133459	510971773	266794292	239253012	217204955	220069224	160589731	296901175	502141216	266598847	252002466	252279264	273438550	347614483	479090259	297069836	207689984	183357089	267079711	157524232	340532355	457565264	250440426	204186738	365217822	452509245	169019232	238433544	191422014	327621486	286075216	403799021
TF16_HILIC_neg	HILIC-neg	HMDB0000126	alpha-glycerophosphate	249814	1653057	863666	468921	1109292	156805	1093911	1060802	12012.5	12012.5	208322	354655	1928340	1991835	1306692	698368	2595922	1184020	1163618	1225608	1763006	1304940	994312	1490981	380077	1685574	1737311	1554406	897989	2181430	812314	1136778	802172	907099	889576	2155173	1640786	960174	728048	1383964	1069438	1516694	1743916	1039606	3393041	1049411
QI16_HILIC_neg	HILIC-neg	HMDB0000491	alpha-keto-beta-methylvalerate/alpha-ketoisocaproate	48920	239938	239811	633545	1121126	598479	191815	153897	131601	196875	338510	464884	134529	60573	155804	132573	82959	51757	153807	85193	36263	79476	207483	54233	84668	82169	142487	107127	247785	42869	116742	43687	101077	30501	152965	231634	88194	77576	47000	138406	54384	63481	72998	57554	116841	55173
TF17_HILIC_neg	HILIC-neg	HMDB0000019	alpha-ketoisovalerate	23614401	33755989	22678689	57980702	70604382	51779588	32118429	26998228	51453469	17505099	40493329	33674762	23167705	16630804	25890720	14747580	21301035	8392722	24302648	13217125	5244959	8606331	17390385	14317812	14764627	17885443	30331175	20686738	32125125	7854879	31531660	12476033	19878591	4113072	24125077	27794793	15131142	10340954	8867938	18362323	12947919	13598468	14275063	12001846	26130025	16156174
TF19_HILIC_neg	HILIC-neg	HMDB0000640	anhydroDglucose/3-hydroxymethylglutarate	12727745	14819874	15877173	15851182	15465526	6668999	5686594	10001963	8752630	3143493	7197769	7794545	5097001	9136460	4502985	6719013	4224740	4446288	6781015	7494405	3930946	10824627	14387378	3987917	14208634	10913264	10848133	13678186	19199864	6453981	4678939	7042608	5143764	2525085	9650802	10441387	6912936	5248196	4728415	7459527	4315357	5957253	12014585	5232679	14052051	8350424
TF20_HILIC_neg	HILIC-neg	HMDB0000191	aspartate	93422	63133	441508	1511962	12985125	3018295	6082	59331	655477	184872	62208	577215	6082	117123	98126	38311	6082	6082	53181	198002	6082	77735	6082	799134	6082	29325	110858	18692	104726	179436	6082	12164	6082	28985	6082	6082	6082	6082	31198	39039	6082	6082	26702	25067	56107	6082
TF21_HILIC_neg	HILIC-neg	HMDB0000094	citrate/isocitrate	746041982	506262081	613240974	669329480	942647775	926611642	755484628	445967161	760130126	555769681	501804828	1354928032	520245222	597692876	638587410	307975956	916907075	385149976	429189263	265015915	357371053	681256452	391628815	599195230	889997251	679530740	543318141	302386142	658504528	525820910	288682689	227553949	644739142	146347816	463336315	418115616	410064888	355859883	347999616	730012073	525017617	228883314	501559962	371970086	522963990	386696781
TF22_HILIC_neg	HILIC-neg	HMDB0061112	CMPF	3184850	15225	270169	2665230	41695	305974	4719.5	4719.5	311450	88006	180360	1679819	4719.5	4719.5	49961	4719.5	31253	64410	4719.5	4719.5	160138	4719.5	4719.5	238961	4719.5	4719.5	4719.5	4719.5	4719.5	4719.5	4719.5	30966	65815	4719.5	4719.5	4719.5	4719.5	4719.5	4719.5	4719.5	4719.5	4719.5	4719.5	619795	41750	126997
TF24_HILIC_neg	HILIC-neg	HMDB0000613	erythronate/threonate	62951967	108319630	105995925	41946040	47162551	42797167	101763913	102737206	90643803	36167112	46194501	40725178	54347154	78017945	59531342	88551716	60267258	55208478	40065546	49386547	66072270	136755072	111322401	97945503	87097649	84354475	67344307	75048543	87849248	85517650	47364972	45328723	54357399	62657836	104935984	82733304	66903296	64624712	73253186	112389411	51572769	63753512	57639059	72616993	148632462	73614929
TF26_HILIC_neg	HILIC-neg	HMDB0000122	fructose/glucose/galactose	77662317	104594860	54825938	9957912	3034713	7621925	79218905	96902807	37608733	9272217	28217632	4232378	104358967	73867156	106609343	93948146	100836284	74860697	78550875	74270634	73314317	88507088	73455320	106802555	90907989	119221729	103264662	93444369	107980837	96985570	62384990	82419671	64775433	44396864	98930770	84498744	97197638	57501851	66487703	102212324	97916954	90387363	104676884	73234949	142404249	87246401
TF27_HILIC_neg	HILIC-neg	HMDB0000134	fumarate/maleate	8945540	1866796	2509255	8018339	18492582	9559667	4017003	2265846	11073016	1521338	3137923	8914379	1781177	2345909	2636405	1974963	3117241	2070111	1631632	2014025	1402130	2809813	2539902	1492542	5086822	2019984	2576374	3431334	2862821	1690023	2168513	1902483	1484474	1540928	3327645	3518546	2398149	2768014	2581612	3272254	3359491	2438778	3005968	1412349	6515497	3607675
QI25_HILIC_neg	HILIC-neg	HMDB0000127	glucuronate	2248	3167	2986	5132	4441	9611	3185	1074	9123	794	516	2832	953	977	531	101	303	476	195	90	1673	221	288	1453	540	308	572	274	10104	218	28.5	28.5	694	28.5	1366	300	28.5	28.5	467	2326	82	159	583	8764	934	28.5
QI27_HILIC_neg	HILIC-neg	HMDB0000139	glycerate	33557	68052	31825	28592	38430	11847	111015	116851	51622	20095	42808	12966	43208	72284	75497	83629	30926	31132	34052	67669	15751	90003	130499	38869	68949	62278	82021	81191	95456	36051	33134	19405	28125	11472	103007	71895	39335	59707	25460	31997	24489	31100	47504	18860	72809	25420
TF30_HILIC_neg	HILIC-neg	HMDB0000118	homovanillate	546431	799725	2069674	4171102	11048515	4477762	1423397	757496	1943827	5066658	730835	3264498	22961.5	370102	22961.5	1479589	53597	22961.5	151811	201355	204189	152555	905556	22961.5	679597	22961.5	232778	494973	1151608	100868	77414	22961.5	234807	119309	367025	468172	60362	267917	125000	186720	22961.5	255059	285007	153715	472895	251504
QI32_HILIC_neg	HILIC-neg	HMDB0000008	alpha-hydroxybutyrate/beta-hydroxybutyrate/hydroxyisobutyrate	632647	2076663	936316	2035998	1506773	2310860	1862954	1337464	1457950	777681	2567125	1770191	572743	993613	2417796	1684362	1475334	1347553	1654121	896463	387716	943512	1201487	463449	943007	536255	1598094	727560	1972357	249845	1464827	591338	2262912	340608	1699927	1678460	469141	1767318	568670	3062982	1216707	872673	863643	773498	941785	748106
TF31_HILIC_neg	HILIC-neg	HMDB0000157	hypoxanthine	33791221	29203431	32908759	34847300	90505560	74606566	14961626	14703567	22934749	10003909	6003852	28608495	7198318	4366682	6204020	8087518	5949294	5804318	7484353	6226187	3033362	18384320	12363582	4763944	8525621	19633470	8416186	14807930	12134207	10714618	8716529	7264291	11239082	3868500	7402354	11000317	9176090	8185080	8227179	11505964	4722711	9669705	10917346	6800215	21552498	10671685
TF34_HILIC_neg	HILIC-neg	HMDB0000195	inosine	3462530	3851797	2292909	1222393	5708317	4970999	3437835	2190467	5896638	1150948	1989344	2200790	2396882	1361775	1654337	1601430	2152048	1482724	1243581	1050359	932373	2734890	1653299	2583633	2499759	2842687	2345620	2794757	2831666	1843028	1938936	1194685	1713463	903418	1927894	1897843	1274500	2141913	1767885	1889318	1412218	1178948	1698656	1345718	3052212	1571590
QI36_HILIC_neg	HILIC-neg	HMDB0000211	inositol/theophylline	3810351	3930241	2326104	7469197	1521592	4736106	14630791	2047351	7268468	692370	1765615	4174171	2697532	2911266	6154771	1304754	278514	2190495	2290036	1748366	2027312	2401767	2063300	2737632	1571802	2073506	1802343	1344706	2554002	2631368	2708104	2046898	2547713	1471793	6841935	2149698	1917007	1030201	3151724	2675790	1406327	2193921	662287	5670778	4184074	2218518
TF36_HILIC_neg	HILIC-neg	HMDB0002092	itaconate	1814002	1290383	1348779	1290810	483548	48373	354247	2177719	215163	238513	474418	928378	424744	1520593	779281	398027	359376	264005	1652080	3843070	145892	606462	1796618	24186.5	5200198	3366084	2885358	1754912	1866049	1041209	629267	455309	184380	183100	634419	633027	715672	535231	158535	212456	285597	390974	173621	353187	276226	24186.5
QI38_HILIC_neg	HILIC-neg	HMDB0000190	lactate	8642119	3245001	4805925	13918970	9107873	15384275	3136446	3693252	8306611	4515506	5419348	12238887	3275817	3088641	4433564	4125253	2826285	2762696	3356420	3604232	2248157	2056650	2539816	3436890	3460904	3841373	3778529	3345840	3265578	2413265	2724181	2579181	2504533	2072447	3459763	3225440	2983646	3150105	2240153	3410689	3558139	3682336	2475918	3318418	3647706	3052938
TF38_HILIC_neg	HILIC-neg	HMDB0000744	malate	26790727	3433109	5918654	18177709	50754774	23605280	9328941	3295233	26239050	2992670	4701854	22339702	3686904	5669500	4213063	4458813	6420025	4441055	3250598	3901380	2419142	11240987	5710846	3012245	5810632	4171535	5348477	6394184	5504530	3621569	3985104	3811418	4799643	2986123	5505904	6253671	3107812	5102767	5649482	5836648	9179899	5546402	6810480	2429440	14750363	8189280
TF39_HILIC_neg	HILIC-neg	HMDB0000691	malonate	248675	181010	280922	256218	253319	272178	228496	236958	267779	141457	254884	204834	252905	165828	351835	156681	187330	140919	136570	166426	187542	232105	209302	253108	248180	213877	192856	214611	248016	221538	171334	142387	167966	156586	258115	166042	185662	189284	130748	205290	160600	158490	158298	184587	231408	178113
TF41_HILIC_neg	HILIC-neg	HMDB0000202	methylmalonate	1148120	2213211	2427779	1255786	1120332	1359648	1193613	865970	1105567	1150375	2514470	699530	1661526	723790	1750588	798280	1074310	662706	804576	613345	654895	2209814	1687515	1498029	769057	1226500	646926	1295068	1453241	1006754	648152	1072820	784825	432193	1368898	1219691	950173	849059	522640	1025103	498050	610297	1338895	588017	2856211	828682
TF42_HILIC_neg	HILIC-neg	HMDB0001138	N-acetylglutamate	1510642	2272256	3594969	1622092	2074595	1161151	3300750	988525	1029989	219354	943201	1410491	429939	2258955	415793	1979505	578800	469945	303629	651492	327763	969306	2593267	178644	952354	619220	1039010	1962136	3681441	665579	882238	640081	719256	587552	1729464	3105176	650694	1159927	696254	1289335	353051	1192596	1090914	864966	1801785	1108518
TF44_HILIC_neg	HILIC-neg	HMDB0002329	oxalate	311836	669765	516141	292264	1019833	92411	164476	476893	936737	212356	167432	135079	302447	690892	114652	162418	91818	140338	162189	185553	252269	1673696	738501	353532	1302937	505602	368807	382709	463769	475885	118454	123316	126682	138421	171116	135223	149198	203464	175040	245942	107953	100279	159410	272271	922507	206042
TF45_HILIC_neg	HILIC-neg	HMDB0000243	pyruvate	21766730	12737880	38074162	241201483	362742513	46873203	12835741	24565704	79338236	8419791	24591481	44173817	7825965	32197175	12599475	13908435	7694090	8831289	12441912	9408099	15475315	9328027	31655749	10277239	10778240	8412038	10718309	11434093	40092661	9665359	8640480	9272491	10783911	10583795	12159951	10510231	9517620	15212933	10686343	14158726	8511968	10796951	10293617	11173637	16090920	9899899
TF46_HILIC_neg	HILIC-neg	HMDB0000232	quinolinate	286637	675598	19442260	1362124	14403059	10346671	3022913	340207	1351214	10860487	459942	478233	436574	3197231	357432	644907	3071	376839	40402	218820	3071	3071	388864	126732	54992	3071	681756	242832	298749	3071	82770	3071	324836	3071	146210	828975	66605	358186	41421	291865	6142	3071	19441	181254	65815	3071
TF47_HILIC_neg	HILIC-neg	HMDB0000792	sebacate	269822	177871	325345	427826	781867	331714	264773	380931	465756	287281	342003	252654	261539	233205	379502	238131	234223	295554	252143	244768	225451	147250	230830	251148	416872	258426	297212	372819	349910	250461	350214	272630	159712	199546	318861	333174	421316	362204	289550	266914	284418	267919	237511	250675	216173	197132
QI44_HILIC_neg	HILIC-neg	HMDB0000247	sorbitol	3371448	4777622	3997582	4236822	3192266	8045469	12547414	4288214	4202479	1391731	4276099	8672161	2282832	4776964	5541990	6822309	5067091	3281428	3069224	3786772	4796434	3006649	4110073	5075293	5000959	4178128	4824945	4028506	6521047	3464506	2673045	2113623	3057154	1338689	5506961	4715206	3241491	3354330	3270185	5669835	4933837	4279155	3675595	3940325	6864433	3610337
TF48_HILIC_neg	HILIC-neg	HMDB0000893	suberate	511079	397844	686857	903009	824589	660565	386809	681290	1037045	527847	417648	518228	627884	451803	802899	470645	543557	431053	654796	577007	391103	354969	453785	471350	720500	655793	666141	638282	643807	611723	571231	459158	313793	400017	484690	510144	672365	517397	511119	515128	547346	541521	372734	613898	363731	320378
TF49_HILIC_neg	HILIC-neg	HMDB0000254	succinate	23362961	3182310	5415605	8702567	34189752	16407193	4611661	4002705	7427560	2846710	3833005	10069320	4520149	4530763	4384514	2531724	3909688	3625153	3090314	2566207	2478591	5386640	3810414	3301242	5918288	5251923	4553570	6658149	5249591	3913920	4746778	3640487	2376685	2428205	4550860	5227545	4763624	3584773	4490319	5254938	3730696	3932686	4704294	2575573	10122247	4998574
TF50_HILIC_neg	HILIC-neg	HMDB0000912	succinyladenosine	2085623	7966125	8321228	2614537	1521252	1402573	12971209	7579767	4592964	1425106	3942616	1363093	1625909	15366751	3688101	10816350	3645466	1609041	1127996	2904600	2441464	2341304	10146690	2552157	2995733	3033927	4138262	3932479	8595549	2429218	1921526	1887596	3643227	2342436	4023097	5797844	2893712	4017870	3162261	5345195	2325660	2513670	1563313	2207601	4338662	3537800
QI45_HILIC_neg	HILIC-neg	HMDB0000258	sucrose/lactose/trehalose	262279	30426	69138	23226	129146	260321	50022	41147	118700	15391	33456	6823	55784	48303	37172	141793	53200	61294	60815	21258	17832	58949	59780	82999	14882	43083	122903	39191	78192	63467	9029	2368	11646	8957	46619	64331	8506	37149	17611	24957	14802	9278	17530	124090	50556	16586
TF54_HILIC_neg	HILIC-neg	HMDB0004136	threitol	8828518	19837615	10987329	7396876	10049407	9796094	25924810	19834237	12331781	5204613	7990963	10258408	8654066	13955864	29435418	20100463	20202427	10285425	10200266	13736701	14137104	11388472	19049882	21810698	13572176	14281021	17533423	14555822	24854300	11855114	5550686	6042897	9705296	5086571	21902775	15990619	10626599	10217055	11431996	25100715	15308897	13466912	16350207	14360561	18277100	10814881
TF55_HILIC_neg	HILIC-neg	HMDB0000262	thymine	2849160	5339782	4721364	4059188	13014849	3060112	3711046	1824520	6264604	1552755	2005581	4054248	2553792	2003414	2360446	1911100	1703828	1971082	1832321	888852	3795185	2200975	2016561	1613155	1810686	1653195	3412406	1509466	4340348	2173832	1401636	1110400	2397172	1333849	2745158	2552786	1397856	1520562	2689500	3945841	1046250	1221270	1764382	8829227	2731974	1246542
TF57_HILIC_neg	HILIC-neg	HMDB0000300	uracil	3988472	4162780	14026081	9056999	32868976	11200528	4104330	3745282	5717374	4004747	2654614	5809064	3664327	3084195	4594821	2261316	3966448	2584845	1739274	2176292	2183494	5236170	3172499	4632955	1661189	4418174	3660151	4021687	8869791	5263944	4731108	4926836	3265523	2319812	4262399	4108374	4277377	2525236	3447152	4941238	1717991	2502061	2397188	6131668	3941679	2946501
TF58_HILIC_neg	HILIC-neg	HMDB0000289	urate	123056960	56182614	62848886	243674005	168200120	149468421	31024845	16405792	167955106	96270139	78732504	188567051	27612722	21328376	24770067	26175217	41612867	17084105	5944906	6040496	46148920	27362061	16704225	11134531	52108914	16006458	13191638	9921266	39175929	11998587	40103291	24834481	72643369	53975955	28905724	16388011	26438591	24301604	22693497	55310587	11424290	8616650	25433791	44188612	31688931	11058396
QI49_HILIC_neg	HILIC-neg	HMDB0000296	uridine	459017	581792	793309	1107869	774329	922188	482615	432675	640636	281114	234552	530678	318713	521672	587121	210823	573452	284195	383973	231090	277104	782597	395652	598717	498160	715549	417801	450339	970566	864113	675964	586061	570732	389070	379701	587180	553729	301996	479034	423726	251067	268912	329556	562077	478601	346447
TF59_HILIC_neg	HILIC-neg	HMDB0000292	xanthine	10088023	10695614	45557239	30362912	56555893	41296608	11682238	11428999	9965749	17712559	15613013	18109233	2875351	9348611	3481108	10328769	3865098	4114984	2130403	4920584	4323115	6463023	10094476	2374837	8754146	6129919	5020914	7770743	10903797	4462195	6318162	5928208	8586939	3688464	8441699	7727383	6708881	7263503	5010931	7871717	3652478	5236628	4422267	6207304	9345700	5648139
[truncated: 1,187 more columns]

## Sheet: Primary_analysis
Summary Statistics Metabolites Primary Analysis
Means are based on log2(x+1) transformed abundances.
			Combined cohorts																												Indonesia								Vietnam
Metabolite Information			Patient Groups (n)				Means Patient Groups				Standard Deviations Patient Groups				Means Survival TBM		Stds Survival TBM		Log2 Fold Changes						P-Values Comparison of Means (Wilcoxon) (unadjusted)						N		Means Survival TBM		Std Survival TBM		Log2 Fold Changes	P-value	N		Means Survival TBM		Std Survival TBM		Log2 Fold Changes	P-value
Metabolite	Method	HMDB_ID	Bacterial meningitis	Cryptococcal meningitis	Non-infectious control	TBM	Bacterial meningitis_Mean	Cryptococcal meningitis_Mean	Non-infectious control_Mean	TBM_Mean	Bacterial meningitis_Std	Cryptococcal meningitis_Std	Non-infectious control_Std	TBM_Std	Survivor_Mean	Non-survivor_Mean	Survivor_Std	Non-survivor_Std	log2_FC_TBM_NIC	log2_FC_TBM_BM	log2_FC_TBM_CM	log2_FC_CM_NIC	log2_FC_BM_NIC	log2_FC_nonSurv_surv	p_value_TBM_NIC	p_value_TBM_BM	p_value_TBM_CM	p_value_BM_NIC	p_value_CM_NIC	p_value_TBM_survival	TBM_survivor_Indonesia	TBM_non-survivor_Indonesia	Mean_Survivor_Indonesia	Mean_Non-survivor_Indonesia	Std_Survivor_Indonesia	Std_Non-survivor_Indonesia	log2_FC_nonsurv_surv_Indonesia	p_value_TBM_survival_Indonesia	TBM_survivor_Vietnam	TBM_non-survivor_Vietnam	Mean_Survivor_Vietnam	Mean_Non-survivor_Vietnam	Std_Survivor_Vietnam	Std_Non-survivor_Vietnam	log2_FC_nonsurv_surv_Vietnam	p_value_TBM_survival_Vietnam
1-methyladenosine	HILIC-pos	HMDB0003331	49	62	54	1066	15.742	15.4445	15.1036	15.7901	0.516696	1.11658	0.651308	0.616831	15.7631	15.8884	0.620226	0.595381	0.686513	0.0481939	0.345643	0.34087	0.63832	0.125224	1.602e-13	0.266116	0.000338968	5.2018e-07	5.72598e-05	0.00419345	260	127	15.841	15.9495	0.622265	0.607524	0.108436	0.12291	576	103	15.728	15.813	0.616625	0.574048	0.0850439	0.319971
1-methylguanine	HILIC-pos	HMDB0003282	49	62	54	1066	12.4281	11.7777	11.0276	12.5697	0.868716	1.0301	1.23086	0.853162	12.5546	12.6246	0.835038	0.915845	1.54209	0.141665	0.792051	0.750041	1.40043	0.0699397	2.18414e-18	0.220138	8.56161e-12	1.20594e-08	0.000282485	0.191027	260	127	12.4444	12.6441	0.929555	1.06526	0.19966	0.0308749	576	103	12.6044	12.6005	0.784479	0.693024	-0.00387131	0.903631
1-methylguanosine	HILIC-pos	HMDB0001563	49	62	54	1066	15.6024	14.908	14.1402	15.7169	0.849721	0.98407	1.16713	0.857981	15.699	15.7821	0.838726	0.923593	1.57674	0.114509	0.808854	0.767887	1.46223	0.0831357	1.50686e-19	0.306464	9.70697e-13	1.94125e-09	0.000208621	0.137143	260	127	15.6188	15.8187	0.939212	1.08778	0.199892	0.0274107	576	103	15.7352	15.737	0.787394	0.67061	0.00186146	0.850111
1-methylhistamine	HILIC-pos	HMDB0000898	49	62	54	1066	9.15339	7.54949	5.99336	7.77347	1.73298	1.89007	2.61354	1.91626	7.82626	7.5816	1.80763	2.26184	1.78011	-1.37992	0.223975	1.55613	3.16003	-0.244654	1.02928e-06	3.98148e-07	0.560236	1.59912e-09	0.000784803	0.453706	260	127	7.72223	7.93601	1.98483	2.05732	0.21378	0.11612	576	103	7.87321	7.14461	1.72146	2.43065	-0.728598	0.00356793
1-methylhistidine	HILIC-neg	HMDB0000001	50	62	54	1067	20.4342	19.4524	19.0566	20.3939	0.990343	0.967593	1.06364	1.00396	20.3013	20.7311	0.921556	1.20251	1.33735	-0.040304	0.941467	0.395879	1.37765	0.429831	5.87254e-17	0.464567	2.84726e-12	3.61431e-09	0.0268332	4.83378e-07	261	127	20.2981	20.8916	0.975666	1.31058	0.593492	3.91919e-06	576	103	20.3027	20.5332	0.896836	1.0262	0.230499	0.0459205
1-methylnicotinamide	HILIC-pos	HMDB0000699	49	62	54	1066	12.6699	14.3613	12.4196	14.9657	1.50155	1.58546	1.77328	1.68953	14.9363	15.0725	1.68224	1.7152	2.54607	2.29572	0.604367	1.9417	0.250349	0.136254	5.78391e-18	2.83834e-16	0.00412924	0.443668	4.54063e-08	0.197214	260	127	14.6565	14.9796	1.65722	1.85598	0.323074	0.0355476	576	103	15.0626	15.1871	1.67963	1.52502	0.124575	0.617758
10-heptadecenoate	C18-neg	HMDB0060038	50	61	54	1064	12.2605	12.325	11.7279	12.3482	0.460326	0.77242	0.591884	0.589052	12.3503	12.3407	0.561406	0.681264	0.620291	0.0877027	0.02316	0.597131	0.532588	-0.00951511	4.0623e-13	0.670972	0.190175	8.43307e-07	6.66816e-07	0.758693	259	127	12.1945	12.2006	0.749662	0.779422	0.00613616	0.75751	575	103	12.4204	12.5135	0.434635	0.486795	0.0930887	0.0562015
10-nonadecenoate	C18-neg	HMDB0013622	50	61	54	1064	16.8198	16.7477	16.2695	16.8111	0.73832	1.20516	0.609733	0.950521	16.8085	16.8208	0.953436	0.941872	0.541683	-0.00864756	0.0634104	0.478273	0.550331	0.0122682	4.04606e-07	0.828545	0.332206	0.000100001	0.00563345	0.615627	259	127	16.6502	16.6858	0.975885	0.937513	0.0356688	0.406736	575	103	16.8798	16.9871	0.935281	0.924835	0.107321	0.500775
13-docosenoate	C18-neg	HMDB0002068	50	61	54	1064	14.872	14.8272	14.7236	14.9311	0.254576	0.242709	0.246734	0.307042	14.9201	14.9713	0.28084	0.385548	0.207573	0.0591689	0.103909	0.103664	0.148404	0.0512653	2.66295e-09	0.673269	0.0420356	6.3894e-05	0.00173237	0.220746	259	127	14.8844	14.9514	0.389749	0.457554	0.0669916	0.0644408	575	103	14.9361	14.9958	0.212961	0.272056	0.0597368	0.0759736
13-HODE	C18-neg	HMDB0004667	50	61	54	1064	10.7841	10.7269	10.3071	10.6986	1.92943	2.07134	1.08449	1.74866	10.6363	10.9245	1.782	1.6055	0.391446	-0.0855579	-0.0283257	0.419772	0.477004	0.288253	0.0189264	0.76109	0.467997	0.14323	0.249473	0.00236779	259	127	10.9614	11.0658	1.07589	0.947993	0.104463	0.120194	575	103	10.4898	10.7503	2.00473	2.14975	0.260466	0.0756099
14-pentadecenoic acid	C18-neg		50	61	54	1064	11.0149	10.9843	11.1123	11.1373	0.223301	0.22615	0.365128	0.324169	11.1331	11.1526	0.313015	0.362081	0.0250518	0.122412	0.15306	-0.128008	-0.0973599	0.0194152	0.483193	0.00429199	0.000766245	0.203394	0.116616	0.696473	259	127	11.1841	11.2108	0.353107	0.437582	0.0266725	0.822915	575	103	11.1102	11.0808	0.290596	0.21997	-0.0294045	0.571069
16-hydroxypalmitate	C18-neg	HMDB0006294	50	61	54	1064	15.4502	15.4944	15.4469	15.4868	0.0975847	0.206449	0.0923825	0.139772	15.4844	15.4955	0.141818	0.13202	0.0398423	0.03655	-0.00763498	0.0474773	0.00329234	0.0110879	0.0475619	0.100143	0.806336	0.976644	0.204329	0.138357	259	127	15.5293	15.5035	0.177436	0.13327	-0.0258024	0.351795	575	103	15.4642	15.4856	0.117118	0.13043	0.0214341	0.0906354
2-aminobutyrate	HILIC-neg	HMDB0000650	50	62	54	1067	23.9573	22.5583	22.2947	24.0079	0.966984	0.979285	0.854473	1.04949	23.9699	24.1461	1.02515	1.12522	1.71314	0.0506066	1.44961	0.263526	1.66253	0.176191	1.82334e-22	0.606605	1.07677e-19	3.86846e-12	0.151708	0.0128242	261	127	24.251	24.3532	1.14283	1.21883	0.102197	0.226194	576	103	23.8425	23.8907	0.940887	0.942453	0.0481975	0.699396
2-aminoheptanoate	HILIC-neg	HMDB0094649	50	62	54	1067	16.0113	14.6485	15.4409	16.394	2.28741	2.38686	1.97893	2.38466	16.3174	16.6727	2.39906	2.31528	0.953076	0.382697	1.7455	-0.792426	0.570379	0.355307	0.000933385	0.189353	3.3539e-07	0.150985	0.0628129	0.0380141	261	127	16.6835	16.6157	2.21225	2.17058	-0.0677718	0.702399	576	103	16.1515	16.743	2.46305	2.49117	0.59149	0.0134432
2-aminooctanoate	C18-neg	HMDB0000991	50	61	54	1064	12.5152	12.8341	13.2134	14.2336	2.55668	2.55639	2.11752	2.31854	14.0834	14.778	2.37483	2.01452	1.02021	1.71838	1.3995	-0.379288	-0.698165	0.694534	0.000103022	3.28317e-06	2.23715e-05	0.289601	0.659461	6.07939e-05	259	127	15.0173	14.996	1.68002	1.80755	-0.0213434	0.570368	575	103	13.6628	14.5091	2.51897	2.22331	0.846362	0.00132136
2-deoxyuridine	HILIC-pos	HMDB0000012	49	62	54	1066	12.8103	12.6308	12.7019	12.6939	0.54458	0.663833	0.683272	0.566605	12.6396	12.8915	0.49213	0.748293	-0.0079352	-0.11632	0.0631736	-0.0711088	0.108385	0.251964	0.64187	0.017008	0.422642	0.0960923	0.803308	4.00149e-06	260	127	12.7303	13.0347	0.507224	0.845331	0.304373	0.00084399	576	103	12.5986	12.7151	0.480018	0.563427	0.116438	0.0707394
2-hydroxy-3-methylbutyrate/hydroxyisovalerate	HILIC-neg	HMDB0000407	50	62	54	1067	20.3	19.8358	20.3307	20.2599	0.810985	0.571191	1.21079	0.774972	20.1885	20.5198	0.734107	0.861309	-0.0708626	-0.0401329	0.424125	-0.494987	-0.0307297	0.331312	0.669407	0.815922	7.50108e-06	0.937771	0.0144291	3.69457e-08	261	127	20.4133	20.7607	0.857866	0.900783	0.347351	0.000288027	576	103	20.0866	20.2228	0.646076	0.708426	0.136177	0.065189
2-hydroxy-3-methylpentanoate/hydroxyisocaproate	HILIC-neg	HMDB0000317	50	62	54	1067	24.0883	23.3909	23.8509	23.9518	0.858538	0.583955	1.26108	0.7842	23.8578	24.294	0.720112	0.905366	0.10095	-0.136437	0.560947	-0.459998	0.237386	0.436216	0.286276	0.260994	9.91317e-09	0.190973	0.0946188	5.74674e-12	261	127	24.131	24.5679	0.866784	0.965654	0.436859	1.83757e-05	576	103	23.734	23.9563	0.604127	0.692681	0.222319	0.00243966
2-hydroxyglutarate	HILIC-neg	HMDB0059655	50	62	54	1067	24.8497	25.2872	23.4573	25.7676	1.60204	2.3595	1.57116	1.78494	25.8549	25.45	1.75273	1.86726	2.31037	0.917983	0.480464	1.8299	1.39238	-0.404901	3.33576e-16	0.000113111	0.200792	9.39772e-06	6.14368e-05	0.0046061	261	127	24.8698	24.6552	1.61184	1.70517	-0.214586	0.277579	576	103	26.3013	26.43	1.62839	1.57474	0.128717	0.500594
2-hydroxyhexadecanoate	C18-neg	HMDB0031057	50	61	54	1064	15.0682	15.0599	14.8682	15.0958	0.174849	0.492809	0.1315	0.400366	15.0877	15.1248	0.354058	0.535717	0.227584	0.0275988	0.0358466	0.191738	0.199985	0.0370735	1.29836e-12	0.181676	0.0868157	1.1148e-08	2.12663e-06	0.240924	259	127	15.057	15.0839	0.502826	0.589818	0.0268813	0.915332	575	103	15.1016	15.1753	0.260114	0.458178	0.0736977	0.086546
2-hydroxyoctanoate	C18-neg	HMDB0002264	50	61	54	1064	16.6755	16.6408	15.2796	17.3656	1.51491	1.55669	1.34132	1.32309	17.2935	17.6271	1.3166	1.31641	2.08601	0.690116	0.724775	1.36123	1.39589	0.333595	2.66753e-20	0.00203886	0.000153707	1.69495e-06	1.49077e-06	0.000650564	259	127	17.4512	17.6006	1.401	1.53514	0.149384	0.15195	575	103	17.2225	17.6598	1.27164	0.988676	0.437336	0.00144556
2-hydroxyoleate	C18-neg		50	61	54	1064	14.8199	14.8183	14.8087	14.8437	0.0670328	0.131535	0.0714632	0.111014	14.8401	14.8564	0.104056	0.132712	0.0349955	0.0237363	0.0253792	0.00961623	0.0112592	0.0162781	0.0323871	0.160996	0.00405063	0.591443	0.521093	0.102739	259	127	14.88	14.8752	0.126128	0.12735	-0.00478932	0.731433	575	103	14.8222	14.8333	0.0867389	0.136115	0.0110701	0.969497
3-(N-acetyl-L-cystein-S-yl) acetaminophen	HILIC-pos		49	62	54	1066	12.4689	9.78126	6.95835	11.656	4.19283	4.33722	4.94873	4.46912	11.7881	11.1762	4.39081	4.72179	4.69769	-0.812838	1.87479	2.82291	5.51053	-0.611832	3.22422e-10	0.135163	9.84668e-05	1.63554e-07	0.00286167	0.0435584	260	127	10.017	10.4142	5.0645	4.96557	0.397165	0.603288	576	103	12.5875	12.1158	3.79275	4.24053	-0.471648	0.319914
3-hydroxyanthranilic acid	HILIC-pos	HMDB0001476	49	62	54	1066	10.0906	8.24644	7.09537	10.2823	2.57376	2.3314	1.56011	2.84413	10.2734	10.3148	2.76397	3.12447	3.18696	0.191769	2.03589	1.15107	2.99519	0.0414068	8.11782e-18	0.48415	1.07994e-09	7.11685e-09	0.000304232	0.764439	260	127	11.5427	11.32	2.37684	2.96018	-0.222666	0.995367	576	103	9.70045	9.07536	2.73713	2.8781	-0.625097	0.0221329
3-hydroxyhexanoate	C18-neg		50	61	54	1064	13.9657	13.451	13.5237	13.7168	0.696971	0.52685	0.722699	0.65894	13.6416	13.9895	0.605354	0.76632	0.193108	-0.248925	0.265813	-0.0727049	0.442033	0.347913	0.0472962	0.0160651	0.00136953	0.00270631	0.715663	2.39719e-12	259	127	13.8417	14.1336	0.696711	0.821383	0.291919	0.000378644	575	103	13.5514	13.8118	0.536109	0.653645	0.260341	3.27393e-05
3-hydroxyoctanoate	C18-neg	HMDB0001954	50	61	54	1064	12.6223	12.0554	12.1236	12.4502	0.776142	0.631022	0.900652	0.818158	12.3424	12.841	0.746456	0.940545	0.326565	-0.172147	0.394794	-0.0682289	0.498711	0.498667	0.00462073	0.0831771	5.22642e-05	0.00189237	0.904098	1.95399e-14	259	127	12.6504	13.0163	0.83318	0.989171	0.365943	0.000314461	575	103	12.2036	12.6249	0.65917	0.831842	0.421277	2.64045e-07
3-methyladipate/pimelate	HILIC-neg	HMDB0000555	50	62	54	1067	19.9277	20.0669	19.6944	19.8799	0.257946	0.523823	0.227573	0.261718	19.8753	19.8965	0.258656	0.272504	0.185443	-0.0478599	-0.186994	0.372436	0.233303	0.0212195	1.27576e-06	0.122618	0.0712061	1.05998e-05	1.79076e-05	0.370933	261	127	19.8196	19.8548	0.218999	0.266647	0.0352841	0.32488	576	103	19.9006	19.9479	0.271173	0.272136	0.0473499	0.109924
4-acetamidobutanoate	HILIC-pos	HMDB0003681	49	62	54	1066	16.0107	15.3916	14.6074	15.8922	0.77506	0.739565	1.02062	0.793886	15.8633	15.9972	0.752238	0.923948	1.28487	-0.11851	0.500613	0.784257	1.40338	0.133891	5.01066e-18	0.38294	2.62742e-06	1.94217e-10	1.64166e-06	0.0315438	260	127	15.7249	15.9985	0.823793	1.05629	0.273592	0.00862394	576	103	15.9258	15.9957	0.70956	0.733693	0.0698318	0.275611
4-hydroxybenzaldehyde	HILIC-neg	HMDB0011718	50	62	54	1067	14.9938	14.9329	14.3488	15.1286	0.590372	0.540827	0.6523	0.760632	15.1546	15.0341	0.727985	0.864323	0.779884	0.134829	0.195755	0.584129	0.645055	-0.120547	4.29046e-13	0.348872	0.0385653	9.95569e-07	9.52971e-07	0.0040367	261	127	14.7469	14.7337	0.94225	0.985087	-0.013274	0.839834	576	103	15.3394	15.4045	0.50934	0.477021	0.0651404	0.310771
5-hydroxymethyl-4-methyluracil	HILIC-pos	HMDB0000544	49	62	54	1066	18.9222	18.6474	18.67	18.5861	0.621081	0.839014	0.853089	1.02796	18.5183	18.8328	0.977612	1.1626	-0.0838333	-0.336067	-0.0612169	-0.0226165	0.252234	0.314489	0.797167	0.000302236	0.415371	0.0318601	0.942639	0.000109575	260	127	18.4431	18.9087	1.1353	1.41407	0.465634	0.000317947	576	103	18.5522	18.7391	0.896442	0.740558	0.186889	0.0797632
5-hydroxytryptophan	HILIC-pos	HMDB0000472	49	62	54	1066	12.124	11.3298	6.96077	12.3113	1.76958	1.3234	3.49871	1.67547	12.3635	12.1214	1.59344	1.93676	5.3505	0.187244	0.981489	4.36901	5.16325	-0.242104	1.38005e-26	0.219286	4.57293e-10	2.81997e-13	7.66054e-14	0.367523	260	127	12.4243	12.3158	1.51052	2.09352	-0.108539	0.527087	576	103	12.3361	11.8817	1.63002	1.70363	-0.454317	0.0148851
5-methylcytidine	HILIC-pos	HMDB0000982	49	62	54	1066	8.40365	12.2213	13.139	11.5844	5.03051	3.742	0.654505	4.2476	11.6533	11.3339	4.19969	4.41773	-1.55459	3.18072	-0.636932	-0.917658	-4.73531	-0.319349	0.132302	2.12753e-06	0.885018	0.000909124	0.0831518	0.490594	260	127	13.0682	12.5142	2.55067	3.43388	-0.554002	0.276032	576	103	11.0146	9.87864	4.62257	5.03755	-1.13595	0.0862334
7-dehydro-desmosterol	C8-pos	HMDB0003896	50	62	54	1066	12.2094	12.1974	12.1915	12.1655	0.291329	0.429127	0.219153	0.2842	12.1696	12.1506	0.286048	0.277445	-0.0260078	-0.043938	-0.0318751	0.00586739	0.0179303	-0.0189431	0.173386	0.30106	0.46916	0.757292	0.643966	0.455772	261	126	12.191	12.1465	0.226589	0.194406	-0.0445013	0.10194	576	103	12.1599	12.1557	0.308943	0.354543	-0.0041798	0.611432
9-cis-retinoic acid	C18-neg	HMDB0002369	50	61	54	1064	14.3352	14.326	14.3057	14.3607	0.221721	0.120682	0.225619	0.212806	14.3647	14.3461	0.209908	0.222861	0.0550101	0.0254955	0.0346723	0.0203377	0.0295146	-0.0186163	0.00337799	0.17486	0.307475	0.241565	0.0884516	0.0141539	259	127	14.2952	14.284	0.151882	0.155661	-0.0111498	0.185069	575	103	14.3961	14.4227	0.224516	0.266186	0.0266163	0.339367
acetaminophen	HILIC-pos	HMDB0001859	49	62	54	1066	16.9416	16.0292	14.1465	16.0621	2.99661	3.09594	3.69207	3.35547	16.2695	15.3084	3.341	3.30667	1.91564	-0.879469	0.0329495	1.88269	2.79511	-0.961114	0.00013505	0.0973895	0.651736	0.000135158	0.00484394	4.38167e-05	260	127	14.6942	14.606	3.34523	3.3004	-0.0882442	0.786403	576	103	16.9806	16.1745	3.08874	3.11779	-0.806096	0.00765426
acetyl-galactosamine	HILIC-pos	HMDB0000212	49	62	54	1066	15.0368	14.543	14.7922	14.5476	0.701732	1.13202	1.03418	0.891927	14.5065	14.6967	0.863609	0.975602	-0.24468	-0.489203	0.00454352	-0.249223	0.244523	0.190137	0.0428821	7.42369e-05	0.472367	0.247834	0.332746	0.00296857	260	127	14.1358	14.5446	1.01103	1.09745	0.408782	5.8137e-05	576	103	14.6739	14.8842	0.72967	0.764702	0.210336	0.0297111
acetylcholine	HILIC-pos	HMDB0000895	49	62	54	1066	9.46483	9.0322	8.38985	9.68402	1.59779	1.44236	1.28679	1.57061	9.62571	9.89598	1.52291	1.71989	1.29418	0.219196	0.651819	0.642357	1.07498	0.270271	6.03562e-10	0.241038	0.000489025	0.000315415	0.0173114	0.0576139	260	127	9.19776	9.64599	1.533	1.7701	0.448234	0.0324873	576	103	9.81888	10.2042	1.4796	1.61147	0.385339	0.0213455
acetylglycine	HILIC-pos	HMDB0000532	49	62	54	1066	9.30095	8.83656	8.40318	9.56322	1.40519	1.96023	2.42004	1.53483	9.55783	9.58282	1.50632	1.6376	1.16004	0.262275	0.726667	0.433376	0.897769	0.0249869	0.000129383	0.048189	0.0012729	0.0729866	0.339662	0.218276	260	127	9.85802	9.68406	1.70172	1.80197	-0.173962	0.615804	576	103	9.42233	9.45798	1.38976	1.40753	0.0356564	0.535725
acisoga	HILIC-pos	HMDB0061384	49	62	54	1066	19.1762	18.4102	18.7594	18.5307	0.848678	1.1847	1.45583	1.14537	18.4186	18.9382	1.05576	1.3506	-0.22865	-0.645459	0.120513	-0.349163	0.416809	0.519638	0.133212	6.3617e-06	0.672823	0.0654171	0.166447	1.24486e-07	260	127	18.3287	19.0977	1.16658	1.46998	0.769	3.69839e-07	576	103	18.4592	18.7417	1.00017	1.16421	0.282481	0.024259
aconitate	HILIC-neg	HMDB0000072	50	62	54	1067	25.2016	25.0303	24.4675	25.1148	0.466911	0.442104	0.56322	0.539489	25.1098	25.133	0.503451	0.655061	0.647353	-0.0867796	0.0845289	0.562824	0.734132	0.0232352	1.11253e-13	0.389128	0.0895859	1.7653e-09	2.41722e-07	0.48204	261	127	24.9098	24.9295	0.554819	0.608153	0.0196823	0.452059	576	103	25.2004	25.384	0.450496	0.625574	0.18357	0.000446065
adenine	HILIC-neg	HMDB0000034	50	62	54	1067	20.9353	21.0055	19.2898	20.5598	1.41329	1.12334	0.846558	0.940608	20.5845	20.4697	0.91226	1.03439	1.26997	-0.37552	-0.4457	1.71567	1.64549	-0.114877	9.40337e-18	0.152731	0.00529402	1.5027e-09	8.27338e-13	0.205149	261	127	20.3543	20.3388	0.964094	1.0787	-0.0155335	0.966527	576	103	20.6889	20.6311	0.868744	0.957676	-0.0577951	0.620642
adenosine	HILIC-pos	HMDB0000050	49	62	54	1066	13.9504	13.3895	12.5821	12.6852	1.64875	1.39006	1.09472	1.80841	12.7565	12.4261	1.80059	1.81699	0.103183	-1.26516	-0.704211	0.807394	1.36835	-0.330388	0.53831	4.45672e-06	0.0009517	6.89081e-06	0.000109349	0.0101843	260	127	11.4914	11.7011	1.59056	1.6595	0.209747	0.410442	576	103	13.3276	13.3201	1.58686	1.59643	-0.00749565	0.87218
adipate/methylglutarate	HILIC-neg	HMDB0000448	50	62	54	1067	19.7736	19.6674	19.3755	19.8355	0.589387	0.547565	0.427396	0.619503	19.8307	19.853	0.621554	0.613005	0.459992	0.0619085	0.16811	0.291882	0.398083	0.0222964	2.20143e-09	0.650207	0.0495274	8.50787e-05	0.00101012	0.472457	261	127	19.6202	19.6716	0.547372	0.53541	0.0513681	0.315953	576	103	19.926	20.0766	0.63007	0.630899	0.150605	0.0184961
ADMA	HILIC-pos	HMDB0001539	49	62	54	1066	24.1412	23.2761	22.1114	24.2061	1.20496	0.808704	0.557883	1.08466	24.1901	24.2642	1.03113	1.26107	2.09469	0.0648472	0.929991	1.1647	2.02984	0.0740723	1.05655e-29	0.589879	2.5331e-12	2.06501e-14	5.9841e-13	0.170101	260	127	24.2321	24.4356	1.08309	1.2554	0.20355	0.0458715	576	103	24.1711	24.0527	1.00719	1.24167	-0.118398	0.457096
adonitol/arabitol	HILIC-neg	HMDB0000508	50	62	54	1067	27.9834	28.0808	28.0735	27.5658	0.520645	0.582259	0.494813	0.642134	27.5514	27.6183	0.62451	0.7015	-0.507712	-0.417592	-0.515013	0.00730026	-0.09012	0.0669303	1.26651e-08	5.45673e-06	5.81772e-11	0.43115	0.561134	0.189822	261	127	27.3366	27.5196	0.639989	0.749292	0.183019	0.0164086	576	103	27.6487	27.74	0.592804	0.619839	0.0912873	0.19297
adrenate	C18-neg	HMDB0002226	50	61	54	1064	13.5249	11.7657	11.8209	12.3864	1.8399	1.94826	1.65181	1.60292	12.2859	12.7509	1.63248	1.43614	0.565526	-1.13847	0.620708	-0.0551822	1.70399	0.465075	0.00188224	5.33986e-07	0.0008427	4.5741e-09	0.575202	1.6087e-05	259	127	13.0614	13.1264	0.779786	0.813735	0.0650403	0.750871	575	103	11.9365	12.2879	1.789	1.84945	0.351404	0.074005
alanine	HILIC-pos	HMDB0000161	49	62	54	1066	15.0692	13.6847	12.8206	15.0857	1.12308	0.963357	0.631072	1.0761	15.0848	15.0893	1.04229	1.19339	2.26517	0.0165332	1.40105	0.864123	2.24864	0.00450558	2.44387e-30	0.901962	5.68122e-19	2.44249e-15	1.21446e-07	0.742953	260	127	14.9337	15.0774	1.13193	1.27611	0.143721	0.175751	576	103	15.153	15.1039	0.992712	1.08876	-0.0490499	0.605898
allantoin	HILIC-pos	HMDB0000462	49	62	54	1066	13.6642	12.9352	11.1174	13.6575	1.29765	1.22802	1.53228	1.32375	13.5851	13.9207	1.25077	1.53503	2.54007	-0.00676918	0.722294	1.81778	2.54684	0.335587	1.85999e-23	0.899807	2.70587e-05	9.90319e-13	4.43872e-10	0.00133894	260	127	13.3357	13.8515	1.39989	1.64366	0.515832	0.00177786	576	103	13.6976	14.0059	1.16116	1.39269	0.308273	0.0345215
alpha-glycerophosphate	HILIC-neg	HMDB0000126	50	62	54	1067	18.7017	20.5014	20.2183	20.0144	2.22149	1.20714	1.15282	1.43044	20.1462	19.5348	1.23634	1.91058	-0.203894	1.31267	-0.487027	0.283133	-1.51656	-0.611389	0.607103	1.4714e-07	0.000668402	2.08526e-05	0.0387091	2.59619e-06	261	127	20.1216	19.8466	0.924396	1.21685	-0.274921	0.026532	576	103	20.1573	19.1502	1.35483	2.46897	-1.00707	0.000459781
alpha-glycerophosphocholine	HILIC-pos	HMDB0000086	49	62	54	1066	13.352	11.7754	9.9929	12.466	2.11328	2.10008	0.467047	1.89806	12.4081	12.6763	1.8786	1.95698	2.47309	-0.885976	0.690563	1.78253	3.35906	0.268153	7.03189e-23	0.0031866	0.00130171	1.11022e-14	6.19417e-08	0.0468133	260	127	13.1338	13.1137	1.83681	1.97779	-0.0201393	0.762318	576	103	12.0805	12.1369	1.80542	1.79838	0.0563803	0.757972
alpha-hydroxybutyrate/beta-hydroxybutyrate/hydroxyisobutyrate	HILIC-neg	HMDB0000008	50	62	54	1067	20.2704	19.6578	19.8432	19.9773	0.565872	0.756446	0.96336	0.768306	19.8929	20.2841	0.757289	0.730524	0.134108	-0.293113	0.319438	-0.185331	0.427221	0.391193	0.46076	0.00591063	0.00117316	0.0278759	0.201056	9.39449e-12	261	127	20.2741	20.5675	0.808058	0.688133	0.293435	0.000625394	576	103	19.7203	19.9348	0.665388	0.624456	0.214501	0.00288757
alpha-keto-beta-methylvalerate/alpha-ketoisocaproate	HILIC-neg	HMDB0000491	50	62	54	1067	17.453	15.5849	16.3967	17.0953	1.21809	1.19779	0.830209	1.12245	17.0136	17.3926	1.0757	1.23587	0.698623	-0.357692	1.5104	-0.811773	1.05632	0.379028	9.90732e-07	0.0153162	8.96458e-19	8.43421e-07	0.000307718	3.35653e-06	261	127	17.3412	17.707	1.07846	1.18252	0.365738	0.00353665	576	103	16.8651	17.005	1.04195	1.19457	0.139898	0.101919
alpha-ketoisovalerate	HILIC-neg	HMDB0000019	50	62	54	1067	24.3305	23.1143	23.9594	24.1554	0.920718	1.11022	0.717371	0.92288	24.0773	24.4396	0.908398	0.921321	0.196007	-0.175094	1.0411	-0.845098	0.3711	0.362304	0.0617456	0.0653863	1.66454e-13	0.00735184	1.08153e-05	1.44521e-07	261	127	24.4313	24.7314	0.706458	0.795461	0.300127	0.000310304	576	103	23.9169	24.0798	0.944151	0.941965	0.162891	0.122854
alpha-linolenate	C18-neg	HMDB0001388	50	61	54	1064	11.3572	10.919	9.72596	11.057	1.23128	1.82219	1.04393	1.2413	11.0709	11.0068	1.22905	1.28623	1.33109	-0.300191	0.138	1.19309	1.63128	-0.0640498	3.03748e-14	0.0344425	0.041913	3.35192e-10	4.09325e-05	0.923732	259	127	10.8801	10.7159	1.4924	1.35654	-0.164162	0.49796	575	103	11.1568	11.3655	1.08039	1.09809	0.208696	0.0151876
alpha-tocopherol	C8-pos	HMDB0001893	50	62	54	1066	12.1839	8.26695	6.42255	11.4727	2.66987	3.31475	2.88408	2.29352	11.4238	11.6514	2.1785	2.66993	5.05015	-0.711219	3.20574	1.8444	5.76137	0.227564	4.916e-24	0.000375675	1.74151e-14	2.56017e-13	0.00232858	0.012169	261	126	11.8996	11.8661	2.47544	3.03579	-0.0335179	0.218094	576	103	11.2082	11.3887	1.99498	2.12451	0.180505	0.338763
anhydroDglucose/3-hydroxymethylglutarate	HILIC-neg	HMDB0000640	50	62	54	1067	23.4755	23.1506	22.8015	23.3758	0.617111	0.738229	0.631376	0.678433	23.4057	23.267	0.659329	0.735131	0.574328	-0.0996724	0.225178	0.34915	0.674001	-0.138731	6.20423e-09	0.199552	0.0271868	7.13795e-07	0.0107242	0.0105145	261	127	23.1286	23.0725	0.746116	0.769018	-0.056096	0.645745	576	103	23.5313	23.5068	0.574162	0.614483	-0.0244998	0.540226
anthranilic acid	HILIC-pos	HMDB0001123	49	62	54	1066	19.1005	17.303	15.9804	18.5448	1.45626	1.24278	1.69557	1.60169	18.515	18.6531	1.52137	1.86446	2.56438	-0.555772	1.24182	1.32256	3.12015	0.138078	1.59873e-19	0.00859113	3.36345e-11	7.78488e-13	4.35004e-06	0.14027	260	127	18.9374	19.165	1.49009	1.71281	0.227654	0.143911	576	103	18.3243	18.0218	1.49797	1.85787	-0.302523	0.183631
arachidate	C18-neg	HMDB0002212	50	61	54	1064	15.9859	15.9951	15.9452	16.0157	0.199086	0.278926	0.114377	0.204396	16.0179	16.0079	0.197426	0.228189	0.0705449	0.0298034	0.0206382	0.0499067	0.0407415	-0.00999119	0.00149419	0.302593	0.135221	0.180169	0.29725	0.161835	259	127	16.0146	15.9995	0.181359	0.213265	-0.0150801	0.113402	575	103	16.0194	16.0182	0.204385	0.246015	-0.00112741	0.874559
arachidonate	C18-neg	HMDB0001043	50	61	54	1064	16.4397	15.4953	12.5179	16.1947	2.00444	1.84158	1.28014	1.67983	16.2009	16.1723	1.62983	1.85348	3.67682	-0.245013	0.699409	2.97741	3.92184	-0.0286251	1.42628e-29	0.195352	0.000233454	1.02141e-14	2.88658e-15	0.818936	259	127	15.7962	15.8564	1.81845	2.00816	0.0601956	0.426225	575	103	16.3832	16.5618	1.50381	1.56644	0.178575	0.286161
arginine	HILIC-pos	HMDB0000517	49	62	54	1066	19.1094	18.3232	17.8597	19.5243	1.78237	0.997503	0.667738	1.17525	19.5273	19.5134	1.13046	1.32801	1.66463	0.41495	1.20116	0.463461	1.24968	-0.013886	3.23434e-22	0.0870058	2.71111e-14	1.17249e-06	0.00220772	0.930331	260	127	19.5498	19.6004	1.23733	1.41627	0.0506118	0.579202	576	103	19.5172	19.4062	1.07974	1.20859	-0.110969	0.403723
asparagine	HILIC-pos	HMDB0000168	49	62	54	1066	15.1151	14.0476	13.2792	15.5277	1.23581	1.00725	0.553838	1.00866	15.5466	15.4592	0.946402	1.20817	2.24851	0.412675	1.48016	0.768352	1.83584	-0.0873979	1.65716e-30	0.00819836	1.59872e-21	2.085e-13	1.42952e-06	0.65309	260	127	15.5967	15.5731	1.08519	1.38909	-0.0235327	0.583182	576	103	15.524	15.3187	0.876689	0.925986	-0.205269	0.0231966
aspartate	HILIC-neg	HMDB0000191	50	62	54	1067	18.7937	17.9959	14.1617	18.7167	2.51733	2.55359	2.14979	2.13698	18.7045	18.7609	2.10618	2.24972	4.55498	-0.077027	0.720803	3.83418	4.63201	0.0563324	9.95666e-25	0.566005	0.0217936	6.85674e-13	1.43112e-11	0.419829	261	127	18.0694	18.237	2.02423	2.48379	0.167563	0.0892202	576	103	18.9923	19.4068	2.08104	1.72601	0.4145	0.10491
azelate	C18-neg	HMDB0000784	50	61	54	1064	13.9413	15.3267	13.3003	13.6145	0.874477	2.2292	0.466563	0.803953	13.6036	13.654	0.812025	0.774417	0.314254	-0.326759	-1.71222	2.02647	0.641012	0.0503496	0.00197517	0.00478403	2.31144e-07	8.2806e-05	7.92752e-07	0.146568	259	127	13.4574	13.5401	0.479357	0.480135	0.0826775	0.0614176	575	103	13.6695	13.7944	0.916315	1.01271	0.124931	0.308954
betaine	HILIC-pos	HMDB0000043	49	62	54	1066	20.8122	20.1223	19.4465	21.2266	0.771022	0.743335	0.358153	1.02468	21.2056	21.3027	1.00785	1.08255	1.78009	0.414397	1.10433	0.675767	1.3657	0.0970742	2.47951e-29	0.00249081	4.71168e-16	8.88178e-16	2.74485e-08	0.189921	260	127	21.4113	21.4356	1.07581	1.18141	0.0242455	0.725354	576	103	21.1128	21.1389	0.962275	0.926204	0.0261081	0.74762
bilirubin	HILIC-pos	HMDB0000054	49	62	54	1066	16.7378	13.0495	13.1094	15.659	2.50431	3.53516	2.30897	2.7869	15.6229	15.7904	2.72278	3.01113	2.54959	-1.07881	2.60947	-0.0598782	3.6284	0.167486	4.86703e-14	0.000291019	3.18826e-10	3.21019e-11	0.300629	0.31501	260	127	15.6409	15.985	2.98094	3.32423	0.344113	0.0987181	576	103	15.6148	15.5504	2.60056	2.56909	-0.0643526	0.471911
biliverdin	HILIC-pos	HMDB0001008	49	62	54	1066	15.1923	11.4747	9.36441	14.3596	2.61321	3.22186	3.48719	2.42627	14.3202	14.5026	2.3355	2.73173	4.99515	-0.832736	2.88482	2.11033	5.82788	0.182405	8.39764e-23	0.000992641	7.37642e-15	1.44773e-13	0.000373551	0.0394855	260	127	14.4679	14.6986	2.54091	3.04623	0.230716	0.0334411	576	103	14.2535	14.2609	2.23574	2.27682	0.00739127	0.840291
butyrobetaine	HILIC-pos	HMDB0039059	49	62	54	1066	15.8377	15.0377	14.3592	16.0886	0.99353	1.00301	0.609829	1.25011	16.0099	16.3744	1.21252	1.34257	1.7293	0.250889	1.05082	0.67848	1.47841	0.364528	1.70138e-23	0.159034	3.68079e-12	9.43912e-13	3.47216e-05	0.000213128	260	127	16.2858	16.6419	1.2283	1.41398	0.356162	0.0108575	576	103	15.8854	16.0446	1.18553	1.17389	0.159206	0.214896
C-glycosyltryptophan	HILIC-pos		49	62	54	1066	11.9599	11.7815	11.5125	11.357	0.641766	0.876908	0.905982	0.859714	11.308	11.535	0.823553	0.961082	-0.155546	-0.602914	-0.424537	0.268992	0.447368	0.22703	0.246569	2.25908e-07	1.0456e-06	0.00554554	0.0264542	0.00196224	260	127	11.036	11.4779	0.900612	1.08141	0.441872	0.00011003	576	103	11.4307	11.6054	0.755671	0.787451	0.174685	0.0458611
C10 carnitine	HILIC-pos	HMDB0000651	49	62	54	1066	12.1038	11.1794	9.88737	13.3703	1.39644	2.09932	1.67951	1.98302	13.2468	13.8189	1.91285	2.16528	3.48289	1.26646	2.19087	1.29202	2.21643	0.572134	1.52588e-24	8.6814e-07	7.05707e-15	8.01439e-10	0.000259201	9.55579e-05	260	127	13.7792	14.1826	1.98704	2.36851	0.403358	0.0216697	576	103	13.0065	13.3706	1.83003	1.79683	0.36411	0.0778136
C12 carnitine	HILIC-pos	HMDB0002250	49	62	54	1066	6.99126	6.7437	4.8577	10.0977	2.51646	3.33614	2.33978	3.20097	10.0437	10.2941	3.12383	3.46708	5.24002	3.10646	3.35401	1.88601	2.13356	0.250372	1.30262e-22	3.37854e-12	4.36379e-13	5.14424e-05	0.00179122	0.219919	260	127	10.94	10.6828	3.04986	3.768	-0.257228	0.98417	576	103	9.63911	9.81478	3.0747	3.00481	0.17567	0.776869
C12:1 carnitine	HILIC-pos	HMDB0013326	49	62	54	1066	7.66953	8.33009	6.37134	11.4171	2.57338	3.14622	2.71782	2.88486	11.3386	11.7023	2.80451	3.14984	5.04571	3.74753	3.08697	1.95875	1.29818	0.36377	4.32412e-23	3.44328e-17	6.94551e-14	0.0094182	0.00098396	0.0335236	260	127	12.2251	12.1074	2.70999	3.42868	-0.117699	0.564064	576	103	10.9384	11.2029	2.75643	2.70124	0.264484	0.459234
C14:1 carnitine	HILIC-pos	HMDB0002014	49	62	54	1066	5.50291	5.87538	4.4095	9.3999	2.67046	3.47611	2.20549	3.67322	9.38442	9.45619	3.59809	3.94197	4.99041	3.89699	3.52453	1.46588	1.09342	0.0717729	3.61939e-19	2.49659e-12	8.08645e-12	0.0149789	0.0144649	0.751989	260	127	10.3688	9.86376	3.60002	4.24272	-0.504994	0.443044	576	103	8.9401	8.95366	3.51093	3.49127	0.0135559	0.91386
C2 carnitine	HILIC-pos	HMDB0000201	49	62	54	1066	21.234	19.0259	19.227	21.6632	1.60718	2.86946	1.17931	1.60383	21.565	22.0202	1.55724	1.71969	2.43628	0.429202	2.63731	-0.201024	2.00708	0.455212	7.22212e-22	0.0291162	1.32782e-15	1.86993e-11	0.206969	5.7901e-06	260	127	22.2289	22.5044	1.4157	1.59979	0.275547	0.0134812	576	103	21.2654	21.4233	1.52629	1.68113	0.157877	0.103181
C3 carnitine	HILIC-pos	HMDB0000824	49	62	54	1066	17.9973	16.9105	15.5448	18.7463	1.37971	1.37706	1.12428	1.56578	18.6637	19.0468	1.51545	1.7065	3.20152	0.749006	1.83584	1.36567	2.45251	0.383186	3.11398e-28	0.000305961	8.19117e-17	1.19926e-12	4.21809e-07	0.000550229	260	127	19.01	19.3561	1.6163	1.9264	0.346071	0.00936193	576	103	18.5073	18.6655	1.44207	1.29922	0.158207	0.472923
C3-DC carnitine	HILIC-pos	HMDB0002095	49	62	54	1066	16.358	15.9538	15.4751	16.2154	1.18551	1.30641	1.48511	1.21535	16.185	16.3259	1.14835	1.43013	0.740268	-0.142645	0.2616	0.478667	0.882912	0.140874	7.41629e-06	0.266116	0.0644989	0.000190707	0.0193627	0.0376581	260	127	16.0363	16.2674	1.36421	1.70681	0.23113	0.0572065	576	103	16.2522	16.398	1.03063	0.991789	0.145854	0.217835
C3-DC-CH3 carnitine	HILIC-pos	HMDB0013133	49	62	54	1066	13.5018	14.3488	13.9412	13.9467	1.10242	0.725549	0.680283	0.906943	13.951	13.9308	0.89304	0.957634	0.00550189	0.444817	-0.402171	0.407673	-0.439315	-0.0202213	0.46166	0.00138058	9.5657e-05	0.0251812	0.000796201	0.533206	260	127	13.6438	13.8074	0.877777	0.984701	0.163574	0.261175	576	103	14.0897	14.083	0.865529	0.904852	-0.00671385	0.979985
C4 carnitine	HILIC-pos	HMDB0002013	49	62	54	1066	17.7753	16.9889	15.9973	18.619	1.10328	1.19119	1.20984	1.28869	18.534	18.928	1.23044	1.44247	2.62166	0.843693	1.63016	0.991504	1.77797	0.39404	4.56457e-26	1.1202e-06	2.8761e-18	5.16647e-10	3.5569e-05	2.99558e-05	260	127	18.629	19.1101	1.34688	1.63437	0.481124	0.000521296	576	103	18.4911	18.7035	1.17282	1.13118	0.212422	0.135365
C4-OH carnitine	HILIC-pos	HMDB0013127	49	62	54	1066	13.7925	11.4992	10.8755	13.5364	1.88673	2.91101	2.76982	2.10195	13.3244	14.3069	2.06119	2.07263	2.66093	-0.256038	2.03725	0.623674	2.91697	0.982517	8.45837e-13	0.354077	8.32721e-09	1.11596e-08	0.055129	1.61129e-11	260	127	14.4201	14.9102	1.95295	2.0553	0.490042	0.00490208	576	103	12.8298	13.5632	1.91409	1.84787	0.733332	0.000139686
C5 carnitine	HILIC-pos	HMDB0000688	49	62	54	1066	17.2508	16.1013	14.7563	18.0538	1.45392	1.43081	1.19677	1.67684	18.0048	18.2318	1.64139	1.79233	3.29751	0.802959	1.95249	1.34502	2.49455	0.22696	7.45876e-28	0.000198153	5.08411e-18	1.2581e-12	9.39681e-07	0.0227001	260	127	18.0458	18.4163	1.65072	1.90765	0.370548	0.00598584	576	103	17.9863	18.0042	1.63826	1.61932	0.0178663	0.751342
C5-DC carnitine	HILIC-pos	HMDB0013130	49	62	54	1066	13.7838	13.5695	13.0366	13.8851	0.837995	0.955209	1.08244	0.943447	13.8176	14.1304	0.861822	1.16369	0.848419	0.101237	0.315541	0.532878	0.747183	0.312866	1.11937e-09	0.564776	0.00771726	0.000121401	0.00255722	0.000333782	260	127	13.7291	14.1797	0.872091	1.25688	0.450528	0.000781574	576	103	13.8575	14.0697	0.854913	1.04022	0.212244	0.0450375
C5:1 carnitine	HILIC-pos	HMDB0002366	49	62	54	1066	14.3786	14.0185	13.2951	14.7647	0.941574	0.83092	1.09812	0.901369	14.7166	14.9394	0.857541	1.02859	1.46954	0.386086	0.746146	0.72339	1.08345	0.222844	6.93947e-19	0.0064036	6.59209e-11	1.6333e-06	9.3219e-05	0.00473313	260	127	14.6706	15.0458	0.934438	1.10846	0.375159	0.000745421	576	103	14.7373	14.8083	0.820488	0.90889	0.0709769	0.83816
C6 carnitine	HILIC-pos	HMDB0000705	49	62	54	1066	13.565	12.1037	11.1104	13.9776	1.6539	1.6453	1.46817	1.76414	13.8238	14.5365	1.69948	1.88209	2.86721	0.412574	1.87386	0.993351	2.45464	0.712751	3.20036e-22	0.0658963	1.05392e-13	4.58689e-11	0.00126391	7.07221e-08	260	127	14.3566	14.9168	1.73084	2.04213	0.560223	0.00062129	576	103	13.5833	14.0677	1.6305	1.54894	0.484404	0.00890486
C8 carnitine	HILIC-pos	HMDB0000791	49	62	54	1066	12.5439	10.9687	9.84572	13.4311	2.11403	2.61703	2.13585	2.07981	13.2632	14.0415	2.01921	2.18473	3.58543	0.887262	2.46242	1.12301	2.69817	0.778289	3.31032e-22	0.00289111	6.41446e-14	9.00777e-09	0.0065198	3.313e-08	260	127	13.8196	14.4462	1.92766	2.19978	0.626601	0.000354056	576	103	13.0121	13.5425	2.01094	2.06955	0.530444	0.00600703
caffeine	HILIC-pos	HMDB0001847	49	62	54	1066	15.831	15.8322	15.2448	15.5355	1.5658	1.45585	1.46658	1.53321	15.6121	15.2571	1.48449	1.67268	0.290722	-0.29549	-0.296726	0.587448	0.586212	-0.354925	0.191336	0.0698957	0.0550484	0.0446979	0.0354449	0.000261418	260	127	14.9597	14.7255	1.73904	1.72789	-0.23414	0.137008	576	103	15.9065	15.9126	1.24846	1.34452	0.00605098	0.760048
caprate	C18-neg	HMDB0000511	50	61	54	1064	13.2726	13.2927	13.2552	13.2866	0.0987777	0.151278	0.0890991	0.129113	13.2899	13.2746	0.124277	0.14497	0.031384	0.014	-0.00615371	0.0375377	0.017384	-0.0152939	0.0601438	0.576726	0.917862	0.327499	0.326738	0.0030595	259	127	13.2395	13.2262	0.0857308	0.0813321	-0.013338	0.10194	575	103	13.3126	13.3343	0.1321	0.180275	0.0217029	0.517245
carnitine	HILIC-pos	HMDB0000062	49	62	54	1066	21.7705	21.3671	19.7394	22.6702	1.03495	1.23858	0.776133	1.30858	22.6318	22.8096	1.27719	1.41101	2.93079	0.89967	1.30302	1.62777	2.03112	0.177757	1.74189e-30	3.72498e-07	6.14803e-13	2.53131e-14	6.49036e-13	0.0337795	260	127	22.6791	22.8747	1.42226	1.6193	0.195614	0.0628694	576	103	22.6105	22.7293	1.20673	1.10407	0.118796	0.572058
CE(14:0)	C8-pos	HMDB0006725	50	62	54	1066	15.7399	14.5021	14.0088	15.3836	1.33778	1.19196	1.23164	1.14948	15.3944	15.3443	1.09847	1.32121	1.37487	-0.356212	0.881589	0.493282	1.73108	-0.0500624	1.21411e-14	0.0092647	3.98992e-09	5.78454e-09	0.052049	0.652839	261	126	15.2822	15.2669	1.20181	1.46448	-0.0152843	0.856095	576	103	15.4452	15.439	1.04543	1.12123	-0.00619406	0.74246
CE(16:0)	C8-pos	HMDB0000885	50	62	54	1066	19.6654	18.8698	18.437	19.6162	0.790884	0.781844	0.839833	0.849323	19.6258	19.5811	0.827993	0.924184	1.17924	-0.0492003	0.746451	0.432792	1.22844	-0.0447296	2.82571e-20	0.232746	1.40278e-13	4.58322e-10	0.00776185	0.880716	261	126	19.6618	19.578	0.725844	1.0911	-0.0838356	0.84925	576	103	19.6096	19.585	0.87045	0.670988	-0.0245719	0.585486
CE(16:1)	C8-pos	HMDB0000658	50	62	54	1066	19.0289	18.0339	17.3905	18.8807	1.07965	0.995159	1.03367	0.933054	18.9011	18.8062	0.888281	1.07996	1.49019	-0.1482	0.846767	0.643425	1.63839	-0.0948852	4.3942e-20	0.0646185	1.68769e-11	3.01883e-10	0.00163649	0.451685	261	126	18.8932	18.7674	0.868327	1.24495	-0.125742	0.756312	576	103	18.9047	18.8536	0.897899	0.838771	-0.0510463	0.34653
CE(18:0)	C8-pos	HMDB0010368	50	62	54	1066	16.1717	13.3591	11.7312	15.2691	2.10843	2.30622	2.58252	1.75302	15.2951	15.1741	1.66074	2.0567	3.53791	-0.902562	1.91006	1.62785	4.44047	-0.121065	3.7232e-21	2.98824e-05	6.72844e-12	6.83897e-13	0.00122778	0.901586	261	126	15.2323	15.1463	1.9288	2.3281	-0.0859645	0.606928	576	103	15.3236	15.208	1.52485	1.67661	-0.1156	0.520392
CE(18:1)	C8-pos	HMDB0000918	50	62	54	1066	21.0909	20.2771	19.8412	20.9727	0.842552	0.741208	0.80272	0.786412	20.9819	20.9388	0.752455	0.900719	1.13146	-0.118199	0.695561	0.435899	1.24966	-0.0431231	5.65283e-20	0.0628841	1.27584e-12	2.7756e-10	0.00510032	0.892003	261	126	21.037	20.963	0.749472	1.06261	-0.0740891	0.944334	576	103	20.957	20.9093	0.753124	0.65432	-0.0476902	0.365571
CE(18:2)	C8-pos	HMDB0000610	50	62	54	1066	21.768	20.657	19.9499	21.725	1.01433	1.10484	1.24613	0.851809	21.743	21.6594	0.803288	1.00882	1.77517	-0.0429699	1.06805	0.707128	1.81814	-0.0835424	9.26974e-23	0.167424	1.35596e-14	1.20799e-11	0.00329274	0.664497	261	126	21.9204	21.7233	0.791428	1.17342	-0.197118	0.532278	576	103	21.6626	21.5813	0.796354	0.759136	-0.081263	0.328133
CE(18:3)	C8-pos	HMDB0010370	50	62	54	1066	17.988	15.7134	14.6338	17.3732	1.96619	1.98573	1.99666	1.57579	17.4291	17.1691	1.51338	1.77414	2.73946	-0.614711	1.65984	1.07963	3.35417	-0.260027	2.47407e-20	0.000972187	7.70776e-11	2.25981e-11	0.0100617	0.11072	261	126	17.6778	17.2766	1.67737	2.04484	-0.401212	0.149288	576	103	17.3164	17.0375	1.42018	1.37103	-0.278883	0.0637711
CE(20:3)	C8-pos	HMDB0006736	50	62	54	1066	17.9663	16.7041	15.4058	17.8626	1.3353	1.43786	1.44949	1.19721	17.8896	17.764	1.13018	1.41392	2.45679	-0.103734	1.15847	1.29833	2.56053	-0.125631	3.92139e-24	0.0956115	1.88721e-10	9.63962e-12	1.50303e-05	0.696006	261	126	17.9089	17.7524	1.26045	1.59623	-0.156536	0.822744	576	103	17.8808	17.7781	1.06699	1.1601	-0.102699	0.468561
CE(20:4)	C8-pos	HMDB0006726	50	62	54	1066	20.9899	19.9319	18.7408	20.9203	1.10963	1.10367	1.36761	1.02375	20.9509	20.8087	0.973866	1.1841	2.17955	-0.0695403	0.98844	1.19111	2.24909	-0.14219	3.41984e-24	0.195862	2.84821e-12	2.79932e-12	5.51698e-06	0.459072	261	126	20.8317	20.744	1.01383	1.3636	-0.0877601	0.715385	576	103	21.0048	20.8878	0.951204	0.918652	-0.117039	0.228294
CE(20:5)	C8-pos	HMDB0006731	50	62	54	1066	17.9438	15.1711	12.6082	17.1093	2.50363	2.2245	3.20279	1.93698	17.2154	16.7214	1.79136	2.35935	4.50107	-0.834462	1.93822	2.56285	5.33553	-0.493998	4.38202e-23	0.000264558	3.52209e-12	2.88436e-13	1.359e-05	0.0229627	261	126	16.5368	16.2782	1.99869	2.74198	-0.258571	0.974083	576	103	17.5229	17.2636	1.59858	1.63998	-0.259301	0.186342
CE(22:4)	C8-pos	HMDB0006729	50	62	54	1066	12.5422	11.5772	8.11937	13.0161	2.9481	2.37641	2.85268	1.76086	13.003	13.064	1.74914	1.80613	4.89671	0.473893	1.43887	3.45784	4.42282	0.0610798	1.13056e-25	0.775407	2.38148e-07	3.09051e-10	2.75092e-09	0.0846944	261	126	12.5649	12.8545	2.03116	2.01106	0.289554	0.0219858	576	103	13.2014	13.3204	1.56723	1.48823	0.118937	0.163396
CE(22:5)	C8-pos	HMDB0010375	50	62	54	1066	14.5626	13.7134	11.7514	14.7202	1.6322	1.93812	2.0856	1.21264	14.7494	14.6135	1.19134	1.28457	2.96886	0.157586	1.00683	1.96203	2.81128	-0.135944	8.31551e-25	0.591769	1.37415e-06	3.67548e-11	3.82227e-08	0.224264	261	126	14.4449	14.4948	1.29364	1.40527	0.0498879	0.374113	576	103	14.8874	14.7587	1.11608	1.10895	-0.128741	0.283247
CE(22:6)	C8-pos	HMDB0006733	50	62	54	1066	19.0137	17.39	15.8929	18.7142	1.53503	1.38618	1.67876	1.35349	18.7474	18.5926	1.2891	1.56365	2.82129	-0.29957	1.32412	1.49716	3.12086	-0.154771	4.45624e-24	0.0487865	2.58437e-12	4.44755e-13	1.08153e-06	0.427601	261	126	18.386	18.4403	1.47554	1.79842	0.0543128	0.290489	576	103	18.9112	18.779	1.15994	1.19915	-0.132185	0.29478
cellobiose	HILIC-pos	HMDB0000055	49	62	54	1066	7.99588	6.90522	5.63806	8.34893	2.94695	2.92457	2.77564	3.03617	8.38594	8.21438	2.97323	3.25799	2.71087	0.353046	1.4437	1.26716	2.35782	-0.171561	1.19457e-09	0.422158	0.000251888	0.000108494	0.0184647	0.360265	260	127	7.37542	7.71403	3.09836	3.15625	0.338609	0.366858	576	103	8.84208	8.83132	2.80055	3.29069	-0.010759	0.776054
Cer(d18:1/16:0)	C8-pos	HMDB0004949	50	62	54	1066	12.4051	9.29906	4.91331	12.5776	2.8562	3.48095	3.26902	2.92968	12.5104	12.8234	2.74944	3.50665	7.66429	0.172481	3.27854	4.38575	7.49181	0.31304	1.07787e-26	0.372593	3.78133e-15	1.55431e-14	8.25929e-09	0.00505181	261	126	13.0056	13.026	3.24984	4.24168	0.0203741	0.141107	576	103	12.286	12.5756	2.46035	2.30758	0.289643	0.299708
Cer(d18:1/22:0)	C8-pos	HMDB0004952	50	62	54	1066	11.5364	6.20309	4.5797	9.82626	3.82904	4.13521	3.21745	3.39999	9.72685	10.1896	3.3164	3.67429	5.24657	-1.71012	3.62318	1.62339	6.95668	0.462754	2.44283e-17	7.8714e-06	2.17785e-11	1.24967e-12	0.0211135	0.00775364	261	126	10.2728	10.4984	3.60947	4.04639	0.225531	0.134107	576	103	9.47945	9.81189	3.14693	3.13852	0.332438	0.3225
Cer(d18:1/24:0)	C8-pos	HMDB0004956	50	62	54	1066	13.5253	8.67596	6.37699	12.1857	3.04859	3.99176	3.32189	2.78978	12.1411	12.3488	2.70721	3.07363	5.8087	-1.33958	3.50972	2.29897	7.14828	0.207701	4.73013e-20	1.46796e-05	1.64327e-12	5.08482e-14	0.000613972	0.0561417	261	126	12.5438	12.4698	3.0173	3.6137	-0.0739612	0.253847	576	103	11.9586	12.2007	2.53616	2.25247	0.242099	0.729096
Cer(d18:1/24:1)	C8-pos	HMDB0004953	50	62	54	1066	13.9157	9.83517	6.83458	12.9865	2.7929	3.60131	3.03523	2.56307	12.9033	13.2909	2.43834	2.96094	6.15197	-0.929131	3.15138	3.00059	7.0811	0.387605	1.65789e-25	7.58727e-05	1.6853e-13	4.88498e-15	5.64107e-06	0.00191665	261	126	13.3169	13.4328	2.79627	3.51112	0.115916	0.112944	576	103	12.7159	13.1173	2.23512	2.10573	0.40143	0.104514
cholesterol	C8-pos	HMDB0000067	50	62	54	1066	15.9223	13.2022	11.0183	14.9684	2.31943	2.3397	2.24777	2.21988	14.9009	15.2152	2.13833	2.4849	3.95009	-0.953857	1.76618	2.18391	4.90395	0.314249	1.00337e-24	3.76602e-05	1.65777e-10	4.04121e-14	4.87475e-07	0.0179001	261	126	14.9812	15.2939	2.55905	2.78807	0.312677	0.0841385	576	103	14.8645	15.1189	1.919	2.06378	0.254323	0.20275
choline	HILIC-pos	HMDB0000097	49	62	54	1066	19.848	19.0207	18.5271	19.809	0.835653	0.813224	0.790937	0.768664	19.8138	19.7917	0.760136	0.800365	1.2819	-0.0390339	0.788325	0.493579	1.32094	-0.0220354	6.09295e-21	0.739115	7.7282e-14	7.45908e-11	0.000440379	0.976847	260	127	19.5913	19.7075	0.82893	0.901733	0.116223	0.161681	576	103	19.9142	19.8956	0.705042	0.643431	-0.0186101	0.904063
citrate/isocitrate	HILIC-neg	HMDB0000094	50	62	54	1067	29.423	29.2792	28.7717	29.3062	0.435928	0.469373	0.555138	0.520019	29.305	29.3105	0.484308	0.634437	0.534454	-0.1168	0.026993	0.507461	0.651254	0.0054914	7.40911e-11	0.183987	0.530115	1.63074e-08	1.39038e-06	0.745959	261	127	29.1282	29.1317	0.555677	0.602684	0.00345179	0.764528	576	103	29.3851	29.531	0.425185	0.605024	0.145892	0.00209036
citrulline	HILIC-pos	HMDB0000904	49	62	54	1066	14.6617	13.2873	12.8726	14.714	1.272	1.05784	0.699611	1.1203	14.7019	14.758	1.08232	1.25024	1.84142	0.0522376	1.42663	0.414787	1.78918	0.0561301	1.28828e-24	0.460949	1.15614e-17	3.09419e-12	0.030455	0.398711	260	127	14.8079	14.9092	1.14489	1.30842	0.101337	0.277964	576	103	14.654	14.5716	1.05039	1.15366	-0.0824655	0.399896
CMPF	HILIC-neg	HMDB0061112	50	62	54	1067	19.8893	15.5711	14.1915	17.8248	2.81706	2.94701	2.72669	2.79275	18.0074	17.1605	2.72946	2.92306	3.63332	-2.06444	2.25369	1.37963	5.69776	-0.846906	6.92279e-15	1.38831e-07	6.27776e-09	2.77778e-13	0.00567928	3.59656e-05	261	127	16.1408	16.1849	2.89027	3.06983	0.0440417	0.778114	576	103	18.8532	18.3634	2.18087	2.21248	-0.489752	0.0127642
cortisol	HILIC-pos	HMDB0000063	49	62	54	1066	15.2988	14.7064	14.1964	15.0374	3.14978	2.12747	2.06806	2.4915	14.8694	15.6481	2.5119	2.32055	0.841071	-0.261331	0.331004	0.510067	1.1024	0.778657	8.76354e-05	0.0344698	0.0142043	0.000115028	0.0349641	9.2704e-08	260	127	15.2722	16.0584	2.38056	2.54708	0.786245	1.6388e-06	576	103	14.6876	15.1422	2.55022	1.89934	0.454509	0.190927
cortisone	HILIC-pos	HMDB0002802	49	62	54	1066	10.0416	9.28761	10.3445	9.08404	3.31552	3.13756	2.36336	3.37428	8.87509	9.84351	3.39988	3.17242	-1.26046	-0.957566	-0.203572	-1.05689	-0.302893	0.968415	0.00387859	0.00201696	0.903139	0.339863	0.0273604	6.11304e-07	260	127	9.33277	10.0504	3.25281	3.28023	0.717589	0.000804308	576	103	8.6685	9.58845	3.44711	3.03062	0.919952	0.00924646
cotinine	HILIC-pos	HMDB0001046	49	62	54	1066	15.3829	11.6807	12.4129	12.2141	3.46578	2.49382	3.09266	2.55468	12.1673	12.3844	2.5709	2.49293	-0.198801	-3.16876	0.533422	-0.732223	2.96996	0.217097	0.79384	1.51688e-09	0.0879424	4.35836e-05	0.167296	0.0972473	260	127	11.8418	12.3869	2.01467	2.0792	0.545035	0.00508207	576	103	12.3142	12.3813	2.77496	2.93468	0.0671006	0.824547
creatine	HILIC-pos	HMDB0000064	49	62	54	1066	20.6162	20.661	20.2386	21.0046	0.484152	0.526844	0.499988	0.655619	20.958	21.1739	0.655671	0.628268	0.765967	0.388339	0.343587	0.42238	0.377627	0.215987	1.8924e-18	4.38014e-07	1.14567e-06	0.00133042	6.45551e-06	1.56994e-06	260	127	20.9517	21.2142	0.632258	0.684539	0.262448	0.000182207	576	103	20.9608	21.1243	0.66649	0.550305	0.163565	0.00932594
creatinine	HILIC-pos	HMDB0000562	49	62	54	1066	22.336	22.2944	22.0327	22.1618	0.356107	0.455141	0.542575	0.462551	22.146	22.2192	0.442346	0.526621	0.129112	-0.174224	-0.132608	0.26172	0.303335	0.0732413	0.0440696	0.00138493	0.000299626	0.0019544	0.0017649	0.181403	260	127	22.0199	22.2214	0.473569	0.606462	0.201404	0.0032092	576	103	22.2029	22.2166	0.415575	0.410225	0.0137326	0.898449
cyclohexylamine	HILIC-pos	HMDB0031404	49	62	54	1066	20.9912	20.8327	21.3166	21.2047	0.918619	0.623445	1.20893	0.812984	21.2045	21.2053	0.813642	0.81236	-0.111989	0.213494	0.371941	-0.483929	-0.325483	0.000879746	0.369277	0.00214835	0.000210347	0.00638596	0.00157557	0.97569	260	127	21.3273	21.2443	0.891673	0.85292	-0.0829625	0.186808	576	103	21.149	21.1573	0.770281	0.760753	0.00828701	0.630493
cystine	HILIC-pos	HMDB0000192	49	62	54	1066	11.7896	10.1992	10.0608	11.5994	3.06775	2.21913	1.26688	2.64749	11.5537	11.7654	2.62833	2.71534	1.53863	-0.190224	1.40023	0.138404	1.72886	0.211667	3.37097e-12	0.347856	1.79145e-09	4.69095e-07	0.238428	0.132498	260	127	12.2866	12.4235	2.46222	2.48012	0.136906	0.350337	576	103	11.2229	10.9539	2.63601	2.78402	-0.268987	0.30173
dehydroepiandrosterone sulfate	C18-neg	HMDB0001032	50	61	54	1064	19.954	16.2917	15.0563	19.5356	3.04609	3.80832	2.45246	3.52127	19.4614	19.805	3.40447	3.91192	4.47933	-0.418388	3.2439	1.23543	4.89772	0.34368	6.77784e-20	0.482884	5.07012e-11	5.83866e-12	0.00880767	0.10427	259	127	20.4035	20.7474	3.49066	3.71233	0.343879	0.251323	575	103	19.037	18.6431	3.28063	3.85536	-0.393891	0.530368
DG(32:0)	C8-pos	HMDB0007098	50	62	54	1066	14.8939	14.1245	14.2018	14.2142	1.42537	1.34472	1.22093	1.18442	14.1618	14.4058	1.21693	1.03721	0.0124547	-0.67963	0.089789	-0.0773343	0.692084	0.244029	0.354744	0.000664169	0.288915	0.00420127	0.889947	0.000227685	261	126	14.5708	14.614	0.949081	0.878798	0.0431165	0.289604	576	103	13.9765	14.1513	1.27885	1.15731	0.174786	0.0530189
DG(32:1)	C8-pos	HMDB0007099	50	62	54	1066	13.1416	11.1781	10.3516	12.2751	2.56835	2.96488	2.84606	2.10396	12.2796	12.2588	2.13368	1.99599	1.9235	-0.866452	1.09701	0.826493	2.78995	-0.0207967	1.39523e-09	0.00412022	0.000611318	4.01649e-07	0.0729236	0.971498	261	126	11.9779	11.8765	2.52288	2.18745	-0.101452	0.365828	576	103	12.4163	12.7265	1.91859	1.6248	0.310209	0.0899073
DG(34:1)	C8-pos	HMDB0007102	50	62	54	1066	16.6813	14.6477	13.6812	15.8449	2.11002	1.97844	1.74188	1.50228	15.8052	15.9901	1.46115	1.63911	2.16372	-0.83638	1.19721	0.966518	3.0001	0.184902	8.14888e-19	0.00141046	1.64414e-08	9.99911e-11	0.00118106	0.0397079	261	126	16.0317	16.0133	1.59922	1.84699	-0.0184374	0.566225	576	103	15.7025	15.9617	1.38339	1.35034	0.259178	0.0699356
DG(34:2)	C8-pos	HMDB0007103	50	62	54	1066	15.3918	13.2554	11.9543	14.7627	2.317	2.64439	2.34002	1.64837	14.7433	14.8337	1.59607	1.82884	2.80838	-0.629063	1.50733	1.30105	3.43745	0.0904197	2.19252e-18	0.00755654	1.20655e-07	3.7216e-10	0.00135217	0.109131	261	126	14.8217	14.6998	1.73172	2.08819	-0.121918	0.69629	576	103	14.7078	14.9976	1.53092	1.44334	0.289792	0.0672013
DG(34:3)	C8-pos	HMDB0007132	50	62	54	1066	10.2084	7.30388	5.21428	9.42342	4.88132	4.16567	3.6803	3.52928	9.43996	9.36295	3.50372	3.62835	4.20914	-0.785023	2.11954	2.0896	4.99416	-0.0770076	1.74194e-13	0.0100597	6.49912e-05	4.27466e-07	0.00323796	0.923871	261	126	8.8754	8.71977	3.8425	3.92281	-0.155633	0.815676	576	103	9.69578	10.1498	3.31086	3.0713	0.453984	0.294264
DG(36:0)	C8-pos	HMDB0007158	50	62	54	1066	17.438	17.2912	17.7058	17.4277	0.941219	0.852782	0.728787	0.994723	17.4289	17.4234	1.02329	0.884527	-0.278146	-0.0102879	0.136521	-0.414668	-0.267858	-0.00541154	0.0163841	0.960613	0.255077	0.108058	0.00546124	0.800635	261	126	17.4949	17.5141	0.603053	0.649754	0.0191536	0.745277	576	103	17.3989	17.3125	1.16409	1.09951	-0.086359	0.632626
DG(36:1)	C8-pos	HMDB0007216	50	62	54	1066	15.0431	11.8399	10.4713	13.4271	2.30235	2.6473	2.39529	1.84224	13.3609	13.6687	1.79813	1.9806	2.95576	-1.61609	1.58711	1.36865	4.57185	0.307767	1.32207e-18	2.63398e-07	1.09658e-07	3.6704e-13	0.00258061	0.00375213	261	126	13.5156	13.6561	1.94328	2.27636	0.140515	0.194774	576	103	13.2909	13.6842	1.72556	1.55492	0.393279	0.0201307
DG(36:2)	C8-pos	HMDB0007218	50	62	54	1066	16.9653	14.8545	13.7487	16.026	2.14547	2.02164	1.7469	1.50435	15.9801	16.1939	1.45775	1.65622	2.27731	-0.939236	1.1715	1.10582	3.21655	0.213808	2.96286e-19	0.000254126	4.46099e-08	7.07718e-11	0.000449635	0.0302172	261	126	16.1701	16.1832	1.62521	1.8667	0.0131288	0.496625	576	103	15.894	16.207	1.36801	1.36417	0.312967	0.0474551
DG(36:3)	C8-pos	HMDB0007219	50	62	54	1066	15.3144	12.1708	10.2008	14.5363	3.47314	3.68852	3.47839	2.17718	14.4914	14.7001	2.10759	2.41246	4.33543	-0.778182	2.36549	1.96994	5.11361	0.208615	3.00365e-19	0.000480712	1.97791e-08	3.95771e-10	0.00148696	0.0191185	261	126	14.7676	14.6444	2.19225	2.70482	-0.123226	0.430732	576	103	14.3663	14.7682	2.05785	2.00874	0.401867	0.0610492
DG(36:4)	C8-pos	HMDB0007248	50	62	54	1066	11.5129	8.46174	6.37462	10.7328	3.90317	3.72042	3.5357	2.99441	10.735	10.725	2.92288	3.24926	4.35822	-0.780078	2.27109	2.08713	5.13829	-0.00995043	7.10573e-15	0.00410324	8.18723e-07	2.00767e-08	0.00156575	0.436986	261	126	10.8053	10.3614	3.26283	3.69257	-0.443933	0.592728	576	103	10.7031	11.1698	2.75753	2.55476	0.466745	0.12711
DG(38:4)	C8-pos	HMDB0007170	50	62	54	1066	15.355	9.49091	9.07809	12.7757	2.33157	3.5894	3.03338	2.11918	12.7018	13.0458	2.01993	2.43385	3.69761	-2.57925	3.28479	0.412825	6.27686	0.343951	3.04965e-20	3.70148e-13	8.89012e-15	1.55431e-15	0.228154	0.00235638	261	126	12.9959	13.1773	2.47418	2.95634	0.181414	0.171202	576	103	12.5685	12.8848	1.76269	1.57568	0.316269	0.0942238
diacetylspermine	HILIC-pos	HMDB0002172	49	62	54	1066	18.2082	13.9847	10.9041	15.4772	2.79146	1.81274	2.95813	2.24204	15.3065	16.0976	2.1939	2.30966	4.57311	-2.73104	1.49251	3.0806	7.30415	0.791068	3.65589e-23	3.08975e-12	1.14608e-08	6.66134e-16	5.60296e-09	2.40641e-06	260	127	15.5725	16.433	2.05139	2.46974	0.860462	5.69545e-05	576	103	15.1864	15.684	2.24669	2.03199	0.497602	0.0714223
dihydrothymine	HILIC-pos	HMDB0000079	49	62	54	1066	12.6483	12.3221	12.3718	12.5192	0.518912	0.367743	0.333784	0.366286	12.5109	12.5494	0.347308	0.427738	0.147391	-0.129152	0.19711	-0.0497194	0.276543	0.0385533	4.19438e-05	0.870253	1.61304e-07	0.0215593	0.425439	0.0400215	260	127	12.5736	12.6208	0.255408	0.403493	0.0471364	0.10997	576	103	12.4825	12.4614	0.378413	0.442149	-0.0210892	0.682309
dimethylglycine	HILIC-pos	HMDB0000092	49	62	54	1066	13.9255	13.4797	12.6885	14.6503	0.814099	0.85194	0.615975	1.35082	14.5878	14.8774	1.29273	1.52531	1.96178	0.724831	1.17059	0.791187	1.23695	0.289519	1.82075e-25	0.00013779	2.88581e-13	6.83165e-12	7.68643e-08	0.0107189	260	127	14.7439	14.99	1.40398	1.64501	0.24614	0.143911	576	103	14.5174	14.7385	1.23407	1.35843	0.221051	0.154128
DMGV	HILIC-pos	HMDB0240212	49	62	54	1066	20.5154	16.5344	17.6602	19.7277	2.0029	3.76741	2.46374	2.52432	19.5927	20.2181	2.50845	2.52651	2.06748	-0.787705	3.19325	-1.12576	2.85519	0.625411	2.88074e-10	0.0319764	2.98968e-12	9.93106e-09	0.268276	0.000321314	260	127	20.5161	20.9224	1.85653	1.9495	0.40635	0.105003	576	103	19.176	19.3498	2.65057	2.87354	0.173831	0.242716
docosahexaenoate	C18-neg	HMDB0002183	50	61	54	1064	15.9067	14.8524	12.9764	15.4804	1.85823	1.87146	1.33919	1.49174	15.5224	15.3281	1.46145	1.59078	2.50407	-0.426295	0.62803	1.87604	2.93036	-0.194397	3.02085e-23	0.0693397	0.000554721	2.32481e-12	5.79464e-09	0.0890503	259	127	14.7397	14.8125	1.61142	1.64578	0.0728196	0.429052	575	103	15.875	15.9637	1.23751	1.26351	0.088699	0.675427
docosapentaenoate	C18-neg	HMDB0001976	50	61	54	1064	12.5376	9.49262	6.00159	11.3986	2.82174	3.39795	2.13662	2.41473	11.4324	11.2761	2.34836	2.64331	5.397	-1.13905	1.90597	3.49103	6.53605	-0.156318	4.83883e-27	0.00015469	7.00927e-07	1.55431e-15	1.31203e-08	0.887918	259	127	10.6029	10.5943	2.56843	2.96006	-0.00868184	0.370613	575	103	11.806	12.1167	2.14192	1.88962	0.310739	0.187455
dodecanedioate	C18-neg	HMDB0000623	50	61	54	1064	14.6475	14.7253	14.5978	14.7093	0.151785	0.27287	0.101865	0.250023	14.6913	14.7746	0.225213	0.316563	0.111544	0.0618661	-0.0159619	0.127506	0.0496779	0.0832955	6.36605e-05	0.0985739	0.953469	0.119962	0.0134591	0.000193804	259	127	14.7613	14.8369	0.307749	0.379414	0.0755328	0.050704	575	103	14.6598	14.6979	0.166825	0.190762	0.0380877	0.0608228
dodecanoate	C18-neg	HMDB0000638	50	61	54	1064	14.7494	14.8147	14.73	14.7906	0.0872207	0.267596	0.157704	0.135498	14.7921	14.7852	0.134705	0.138503	0.0606249	0.0411733	-0.024161	0.084786	0.0194516	-0.00683487	6.99967e-06	0.0533018	0.915772	0.03128	0.000506486	0.190326	259	127	14.7544	14.7332	0.135289	0.120941	-0.0211809	0.0486165	575	103	14.809	14.8493	0.131068	0.13223	0.0403121	0.00252525
eicosadienoate	C18-neg	HMDB0005060	50	61	54	1064	11.2825	7.56968	6.341	9.65556	3.37114	3.63388	2.3742	3.19774	9.51371	10.17	3.21775	3.07638	3.31457	-1.62691	2.08589	1.22868	4.94148	0.656251	6.63896e-13	2.57394e-05	3.98785e-06	4.05698e-11	0.109647	0.00353915	259	127	10.3977	10.3789	2.68623	3.123	-0.0187203	0.41875	575	103	9.11555	9.91229	3.35725	3.01305	0.796745	0.033588
eicosanedioate	C18-neg		50	61	54	1064	10.507	10.1296	9.7128	10.5867	0.796587	0.987473	0.578252	1.01112	10.5851	10.5926	0.971277	1.14633	0.873929	0.0797182	0.457118	0.416811	0.794211	0.00748758	6.45109e-15	0.765377	0.000249924	1.81022e-07	0.00132208	0.474175	259	127	10.6492	10.6515	1.33217	1.33346	0.00228479	0.754557	575	103	10.5562	10.5199	0.75411	0.862603	-0.0362904	0.720694
eicosapentaenoate	C18-neg	HMDB0001999	50	61	54	1064	12.2768	11.4065	9.72139	12.0304	1.75132	1.64523	0.985649	1.47816	12.1007	11.7754	1.44251	1.57793	2.30898	-0.246385	0.623896	1.68508	2.55536	-0.325282	5.92299e-24	0.273524	0.000396516	8.8729e-13	1.81978e-09	0.00697318	259	127	11.1064	11.1356	1.5217	1.58679	0.029202	0.731798	575	103	12.5485	12.5643	1.15412	1.15827	0.0157186	0.810477
eicosatrienoate	C18-neg	HMDB0002925	50	61	54	1064	13.0449	11.1567	7.73013	12.4892	2.542	2.77341	2.39023	2.00608	12.4769	12.5338	1.93478	2.24975	4.75904	-0.55575	1.33252	3.42652	5.31479	0.05692	7.21399e-28	0.0193436	7.38466e-06	4.70735e-14	2.60995e-10	0.212855	259	127	12.3275	12.2758	2.18409	2.49771	-0.051646	0.677381	575	103	12.5442	12.8518	1.80935	1.86329	0.307684	0.0516465
eicosenoate	C18-neg	HMDB0002231	50	61	54	1064	18.1949	16.9763	16.2019	17.748	1.55529	2.04461	1.00625	1.49743	17.6943	17.9427	1.51554	1.41599	1.54606	-0.446944	0.771616	0.774445	1.99301	0.248445	4.17761e-16	0.00373934	0.000495871	7.71423e-11	0.00163155	0.039037	259	127	17.7523	17.7938	1.26182	1.35189	0.0415742	0.672415	575	103	17.6681	18.1263	1.61722	1.47723	0.458129	0.00143208
erythronate/threonate	HILIC-neg	HMDB0000613	50	62	54	1067	25.9854	26.0612	26.1541	25.5505	0.496665	0.546351	0.456602	0.759309	25.573	25.4685	0.729501	0.855847	-0.603626	-0.434986	-0.510752	-0.0928737	-0.16864	-0.104505	2.28446e-09	6.60109e-05	7.99007e-09	0.0870667	0.710761	0.101881	261	127	25.1634	25.2187	0.750727	0.913864	0.0553095	0.778549	576	103	25.7586	25.7765	0.638934	0.662854	0.0178708	0.823061
formylmethionine	C18-neg	HMDB0001015	50	61	54	1064	11.8256	11.3798	10.9094	12.1392	1.883	1.34175	1.46077	1.07161	12.0924	12.3088	1.05046	1.13129	1.22974	0.313595	0.759362	0.470381	0.916148	0.21637	5.21707e-11	0.456374	8.6656e-08	0.000132215	0.0172325	0.00174509	259	127	12.2535	12.3792	0.976628	1.27562	0.125732	0.0612157	575	103	12.0199	12.2219	1.07502	0.921637	0.202075	0.146813
fructose/glucose/galactose	HILIC-neg	HMDB0000122	50	62	54	1067	25.1605	25.4837	26.3566	25.5489	1.55613	0.908783	0.386994	0.812525	25.6026	25.3537	0.728334	1.043	-0.807718	0.388416	0.0652212	-0.872939	-1.19613	-0.24893	0	0.966369	0.902106	2.03123e-05	7.52005e-10	0.00419866	261	127	25.3602	25.1667	0.815723	1.13798	-0.193433	0.232926	576	103	25.7124	25.5841	0.656977	0.863401	-0.128301	0.289285
fumarate/maleate	HILIC-neg	HMDB0000134	50	62	54	1067	22.4842	21.3725	21.1715	21.6882	1.0385	0.652215	0.541665	0.797266	21.6507	21.8247	0.776161	0.857783	0.516722	-0.795969	0.315662	0.201061	1.31269	0.173984	1.37328e-06	6.35506e-08	0.000868881	9.57772e-11	0.125239	0.0150223	261	127	21.9707	21.9416	0.822601	0.87657	-0.0291047	0.584057	576	103	21.5057	21.6805	0.708774	0.815327	0.174836	0.116756
gabapentin	HILIC-pos	HMDB0005015	49	62	54	1066	6.23202	6.66313	8.13166	6.49617	2.31205	2.05875	1.59991	2.37632	6.2911	7.24155	2.35839	2.29554	-1.6355	0.264148	-0.166966	-1.46853	-1.89964	0.950454	3.48664e-09	0.448043	0.392188	1.38209e-06	0.000114361	3.6213e-07	260	127	8.58464	8.53739	0.488089	0.668837	-0.0472493	0.0490626	576	103	5.25582	5.64378	2.12542	2.57086	0.387955	0.329714
glucuronate	HILIC-neg	HMDB0000127	50	62	54	1067	10.8861	10.7156	8.62369	10.6901	1.90136	2.25078	2.42786	1.92954	10.5501	11.1995	1.90742	1.92794	2.06637	-0.19609	-0.0255753	2.09195	2.26246	0.649403	5.83555e-11	0.251962	0.66231	3.10895e-07	2.34635e-06	6.34143e-06	261	127	10.6907	11.2901	2.02528	2.0645	0.599453	0.00574558	576	103	10.4864	11.0877	1.84986	1.74845	0.601329	0.00190273
glutamate	HILIC-pos	HMDB0000148	49	62	54	1066	14.1134	12.778	9.39141	13.2605	2.41666	2.70156	1.35302	2.21424	13.27	13.2259	2.20057	2.26776	3.86905	-0.852976	0.482508	3.38654	4.72202	-0.0440333	2.55882e-27	0.0088937	0.192601	3.9968e-15	4.33886e-11	0.807212	260	127	12.0129	12.1449	1.74318	1.82138	0.131932	0.326897	576	103	13.8374	14.5589	2.15092	2.04906	0.721517	0.00278145
glutamine	HILIC-pos	HMDB0000641	49	62	54	1066	21.0024	20.1017	20.4534	20.8288	0.888649	1.1713	0.525181	0.686493	20.8326	20.8148	0.637858	0.841389	0.37537	-0.173624	0.727103	-0.351733	0.548994	-0.0178036	9.92071e-07	0.395181	2.25839e-11	0.00110565	0.0669467	0.677603	260	127	20.8636	20.9923	0.598855	0.666977	0.128676	0.0335623	576	103	20.8186	20.596	0.654727	0.975846	-0.222644	0.0361853
glycerate	HILIC-neg	HMDB0000139	50	62	54	1067	15.7483	15.8126	15.4465	15.5458	0.906959	1.10914	0.800276	1.02569	15.5959	15.3637	1.0218	1.02139	0.0993315	-0.202481	-0.266811	0.366142	0.301812	-0.232172	0.39542	0.155062	0.101487	0.0675216	0.0882447	0.00101453	261	127	14.8518	14.8479	0.977977	0.839275	-0.00392927	0.980374	576	103	15.933	15.9997	0.848753	0.85578	0.0666641	0.518447
glycine	HILIC-pos	HMDB0000123	49	62	54	1066	10.8428	9.75165	8.21085	11.1795	1.46261	1.11562	0.769608	1.40673	11.1345	11.3434	1.37387	1.51205	2.96869	0.336757	1.42789	1.5408	2.63193	0.208943	1.28462e-30	0.0783769	2.64048e-14	7.99361e-15	1.22569e-13	0.021327	260	127	11.2859	11.4656	1.52613	1.67135	0.179726	0.163721	576	103	11.0661	11.1927	1.29494	1.28091	0.126581	0.435928
glycochenodeoxycholate	C18-neg	HMDB0000637	50	61	54	1064	14.3985	11.656	11.2672	14.8614	3.17732	3.9884	2.65197	2.75507	14.7264	15.3507	2.73205	2.78857	3.59415	0.462812	3.20537	0.388778	3.13134	0.624315	1.00713e-16	0.335786	1.63746e-12	3.49969e-07	0.52268	0.000965888	259	127	15.2339	15.3278	2.66516	3.10197	0.093994	0.479371	575	103	14.4978	15.3789	2.73328	2.36018	0.881088	0.00128695
glycocholate	C18-neg	HMDB0000138	50	61	54	1064	14.3938	11.994	10.7145	13.9096	3.24632	3.59468	3.79179	3.02313	13.7671	14.4267	3.05062	2.86869	3.19515	-0.484196	1.91563	1.27952	3.67935	0.659601	1.53082e-09	0.549101	3.74971e-07	4.07102e-06	0.17308	0.00303888	259	127	14.26	14.2379	2.66057	2.99506	-0.0220836	0.803329	575	103	13.545	14.6593	3.18821	2.70105	1.11434	0.000820023
glycodeoxycholate	C18-neg	HMDB0000631	50	61	54	1064	10.0519	5.15354	4.25343	9.53811	5.04251	5.08825	3.84352	5.20149	9.31542	10.3456	5.25835	4.91677	5.28468	-0.513751	4.38457	0.900108	5.79843	1.03018	2.54784e-12	0.44808	1.70666e-09	3.21822e-08	0.565509	0.0106843	259	127	11.0376	11.0014	4.01728	4.46836	-0.0362227	0.822154	575	103	8.53968	9.53698	5.56161	5.33053	0.997305	0.105923
glycoursodeoxycholate	C18-neg	HMDB0000708	50	61	54	1064	9.71567	6.7975	6.26981	10.6693	3.83628	3.52964	2.54901	3.81457	10.4586	11.4335	3.83648	3.64095	4.39951	0.953654	3.87182	0.52769	3.44586	0.974867	6.52456e-15	0.0872348	3.771e-12	3.28558e-06	0.732417	0.000452423	259	127	10.761	11.2951	3.90065	3.79033	0.534081	0.178119	575	103	10.3224	11.6041	3.80279	3.45862	1.28172	0.00123117
guanidinoacetic acid	HILIC-pos	HMDB0000128	49	62	54	1066	7.24483	7.29498	4.35454	8.96303	2.90157	2.1066	2.09773	2.12245	9.00372	8.81514	1.98857	2.55016	4.60849	1.7182	1.66805	2.94043	2.89029	-0.188581	6.05381e-27	3.84234e-06	7.13131e-10	8.27207e-07	1.9827e-10	0.916598	260	127	8.68975	8.61913	2.26556	2.57125	-0.0706184	0.776741	576	103	9.14544	9.05681	1.83461	2.51532	-0.0886261	0.852034
heptadecanoate	C18-neg	HMDB0002259	50	61	54	1064	16.4328	16.4405	16.3624	16.4389	0.158086	0.286547	0.124121	0.169477	16.4441	16.4202	0.159064	0.202093	0.0765057	0.00613195	-0.00162648	0.0781322	0.0703737	-0.0238939	0.000319738	0.924392	0.177154	0.011592	0.0702804	0.00190714	259	127	16.3839	16.3691	0.145988	0.14843	-0.0147327	0.451481	575	103	16.4712	16.4831	0.157379	0.239251	0.011907	0.60037
hexadecanedioate	C18-neg	HMDB0000672	50	61	54	1064	14.8587	14.7921	14.7004	14.8613	0.282867	0.477441	0.161535	0.373899	14.8413	14.9337	0.346658	0.452874	0.160869	0.00261821	0.0691734	0.0916961	0.158251	0.0923828	4.93105e-07	0.160459	0.0106533	2.71213e-05	0.101175	0.00134879	259	127	14.8931	14.9928	0.505167	0.555385	0.0997247	0.0117347	575	103	14.818	14.8608	0.240699	0.264021	0.0428019	0.0309051
hippurate	HILIC-pos	HMDB0000714	49	62	54	1066	8.02946	5.49755	5.66718	8.89985	2.97688	3.44811	3.1021	3.2306	8.84857	9.08624	3.18761	3.3829	3.23267	0.870398	3.4023	-0.169624	2.36228	0.237666	2.08517e-11	0.0659155	3.84815e-12	9.87712e-05	0.623718	0.372599	260	127	9.54324	9.50707	3.4459	3.69974	-0.0361727	0.977608	576	103	8.53501	8.56735	3.01497	2.87955	0.032345	0.905137
histamine	HILIC-pos	HMDB0000870	49	62	54	1066	8.96439	6.20642	5.78999	6.80718	2.82512	1.87594	2.02226	1.85954	6.79911	6.83651	1.85569	1.87723	1.01719	-2.15721	0.600766	0.416423	3.1744	0.0373924	3.68703e-05	4.33107e-08	0.00201356	4.13702e-08	0.343804	0.888631	260	127	6.65945	6.62538	1.98016	1.91984	-0.034071	0.773008	576	103	6.86215	7.09682	1.79492	1.79853	0.234669	0.912057
histidine	HILIC-pos	HMDB0000177	49	62	54	1066	18.3329	16.2033	16.1696	17.9602	1.33931	1.16633	0.66478	1.20485	17.9504	17.9957	1.17858	1.29793	1.79059	-0.372732	1.75694	0.0336458	2.16332	0.0452275	4.37259e-23	0.0759847	2.45208e-21	6.61693e-14	0.916247	0.458241	260	127	18.0692	18.1852	1.28083	1.36119	0.115931	0.321199	576	103	17.8968	17.762	1.12647	1.18048	-0.134803	0.2725
homoarginine	HILIC-pos	HMDB0000670	49	62	54	1066	13.71	12.7939	12.0446	13.48	1.03718	1.25736	0.980666	1.3377	13.4682	13.5229	1.28655	1.51138	1.4354	-0.22996	0.686191	0.749211	1.66536	0.0546853	1.66977e-14	0.311209	4.60154e-05	5.23999e-11	0.000324535	0.425376	260	127	13.7348	13.7441	1.43539	1.57753	0.00922639	0.853347	576	103	13.3479	13.2503	1.19539	1.38503	-0.0976453	0.554203
homovanillate	HILIC-neg	HMDB0000118	50	62	54	1067	20.3566	20.1169	17.5024	20.6376	1.40721	1.48964	1.82322	1.40102	20.5544	20.9405	1.36109	1.50221	3.13521	0.281099	0.520712	2.6145	2.85412	0.386015	4.93931e-25	0.0667745	0.00153703	1.26654e-12	5.92704e-12	3.10107e-06	261	127	20.6731	20.9673	1.50161	1.70045	0.294245	0.00487764	576	103	20.5007	20.9073	1.2902	1.22168	0.406652	0.00333243
hydroxymyristate	C18-neg	HMDB0002261	50	61	54	1064	12.8607	12.8708	12.8435	12.8581	0.126188	0.119294	0.0910475	0.132061	12.8555	12.8672	0.125952	0.152124	0.0145418	-0.00268792	-0.0127203	0.0272621	0.0172298	0.0116999	0.337838	0.948359	0.461193	0.492466	0.186916	0.873389	259	127	12.8335	12.8516	0.0890155	0.128463	0.0181635	0.295707	575	103	12.8655	12.8864	0.138356	0.175769	0.0209828	0.39807
hydroxyproline	HILIC-pos	HMDB0000725	49	62	54	1066	13.1681	11.7873	11.15	13.6831	1.23812	1.15561	1.098	1.32643	13.6505	13.8013	1.28202	1.47364	2.53303	0.514924	1.8958	0.637237	2.01811	0.15075	1.30666e-25	0.00352473	5.93457e-21	4.29412e-12	0.00421626	0.0458324	260	127	13.7632	13.9153	1.43323	1.65385	0.152068	0.143646	576	103	13.5997	13.6608	1.20547	1.20854	0.0610776	0.605707
hypoxanthine	HILIC-neg	HMDB0000157	50	62	54	1067	24.3568	22.3725	23.0329	22.6484	1.62799	1.20084	0.610065	1.23719	22.5649	22.9522	1.22411	1.23962	-0.384475	-1.70845	0.27587	-0.660345	1.32397	0.387327	0.0148168	1.33227e-15	0.213779	2.73963e-09	0.00527799	1.45704e-05	261	127	22.5088	23.054	1.18972	1.16105	0.545125	3.08587e-05	576	103	22.5903	22.8268	1.23956	1.32512	0.236487	0.0441114
imidazole propionate	HILIC-pos	HMDB0002271	49	62	54	1066	15.8664	16.0237	15.4429	16.9477	2.07569	1.33397	1.31261	2.08845	16.7855	17.5374	2.05479	2.10808	1.50483	1.08135	0.924058	0.580773	0.423481	0.751883	1.70804e-08	0.000296728	0.000362061	0.242471	0.0189369	1.7903e-06	260	127	16.8074	17.6049	1.87422	1.99708	0.797572	0.000121951	576	103	16.7756	17.4541	2.13278	2.2445	0.678458	0.00588333
indoleacetate	C18-neg	HMDB0000197	50	61	54	1064	6.89815	5.99744	6.14576	7.62757	3.32252	2.88696	2.35474	2.99514	7.327	8.71747	3.03172	2.58574	1.48181	0.729423	1.63013	-0.148323	0.752383	1.39048	1.00493e-05	0.1736	1.1714e-05	0.0760199	0.875031	6.79856e-10	259	127	8.69277	9.47971	1.96094	2.04398	0.786933	0.000191262	575	103	6.7118	7.77763	3.22327	2.86959	1.06583	0.00275837
inosine	HILIC-neg	HMDB0000195	50	62	54	1067	22.2554	20.4537	20.8793	20.0464	1.87962	0.980973	0.583942	1.39134	20.0714	19.9553	1.3309	1.59195	-0.83295	-2.20899	-0.40738	-0.42557	1.37604	-0.116145	1.93502e-08	1.11022e-15	0.0264975	1.85236e-06	0.000845334	0.808349	261	127	19.1202	19.3471	1.46202	1.67557	0.226903	0.0509281	576	103	20.5024	20.7051	1.00597	1.09238	0.202713	0.0023658
inositol/theophylline	HILIC-neg	HMDB0000211	50	62	54	1067	21.5196	20.6711	21.0492	20.8428	0.732055	0.888958	0.778126	0.91281	20.8907	20.6685	0.850694	1.09447	-0.206412	-0.676842	0.171721	-0.378133	0.470431	-0.222195	0.118236	1.24063e-07	0.149878	0.00140099	0.0308822	0.00410675	261	127	20.7731	20.5839	1.00899	1.16879	-0.189214	0.0575621	576	103	20.944	20.7728	0.763353	0.990915	-0.171157	0.235535
isoleucine	HILIC-pos	HMDB0000172	49	62	54	1066	25.2164	23.0085	23.1194	24.69	1.69942	1.09522	0.714258	1.27046	24.6336	24.895	1.21404	1.44169	1.57057	-0.52638	1.68149	-0.11092	2.09695	0.261342	3.358e-19	0.0243361	5.25334e-21	5.85996e-10	0.223351	0.0158047	260	127	24.7849	25.2217	1.28976	1.53112	0.436791	0.00595059	576	103	24.5653	24.4921	1.17305	1.21393	-0.0732156	0.602854
itaconate	HILIC-neg	HMDB0002092	50	62	54	1067	19.6852	20.481	18.8375	20.8636	2.18494	2.27532	1.74687	1.79564	20.9337	20.6087	1.79536	1.7773	2.02613	1.17848	0.38269	1.64344	0.847649	-0.325064	2.73283e-14	3.95646e-05	0.291363	0.00503611	0.000136868	0.00554019	261	127	20.0674	19.9486	1.53495	1.49345	-0.118807	0.354136	576	103	21.3263	21.4225	1.76807	1.76785	0.0962466	0.540222
kynurenic acid	HILIC-pos	HMDB0000715	49	62	54	1066	13.1156	11.4101	9.88667	13.2865	1.71829	1.75453	2.47847	1.83932	13.3326	13.1191	1.82059	1.90051	3.39983	0.170938	1.87636	1.52347	3.2289	-0.213438	2.97428e-21	0.21081	2.1239e-14	2.80438e-11	4.9104e-05	0.178068	260	127	13.1376	13.1537	1.9263	2.05712	0.0160999	0.81257	576	103	13.4206	13.0765	1.76549	1.69658	-0.344053	0.0460393
L-alpha-glutamyl-L-lysine	HILIC-pos	HMDB0004207	49	62	54	1066	11.802	10.5978	9.19797	11.7783	1.56927	1.33862	1.04246	1.50718	11.8133	11.6513	1.50316	1.51821	2.58035	-0.0236888	1.18056	1.39979	2.60404	-0.161951	2.70112e-27	0.828836	3.2233e-10	8.21565e-15	1.97575e-09	0.232052	260	127	11.0701	11.1266	1.20626	1.26679	0.0565064	0.304953	576	103	12.1487	12.2983	1.50443	1.55791	0.149548	0.440277
lactate	HILIC-neg	HMDB0000190	50	62	54	1067	22.9239	22.036	21.5445	22.3656	0.721159	0.382811	0.311942	0.464383	22.346	22.4368	0.439564	0.54038	0.821066	-0.558282	0.329597	0.491469	1.37935	0.0907222	4.09592e-26	2.22205e-08	3.21925e-08	1.9984e-15	7.78719e-10	0.0112525	261	127	22.3488	22.4593	0.470298	0.578528	0.110488	0.054463	576	103	22.3448	22.4089	0.425327	0.490643	0.0641681	0.177769
leucine	HILIC-pos	HMDB0000687	49	62	54	1066	26.3612	23.9584	24.1776	25.5622	1.56693	1.06092	0.730147	1.24601	25.498	25.7955	1.19752	1.38622	1.38452	-0.799081	1.60377	-0.219252	2.1836	0.297583	8.7803e-17	0.000226618	3.78242e-21	1.42386e-11	0.0613762	0.00270735	260	127	25.6091	26.107	1.3105	1.47769	0.49786	0.000630195	576	103	25.4478	25.4115	1.14053	1.16068	-0.0362416	0.80993
levulinate	C18-neg	HMDB0000720	50	61	54	1064	16.4031	14.982	16.2412	16.1895	0.998373	1.32657	0.516247	0.964035	16.11	16.4776	0.948486	0.967056	-0.0517548	-0.213628	1.2075	-1.25926	0.161873	0.367627	0.695491	0.0285921	8.79906e-14	0.0175637	8.09162e-09	5.30302e-08	259	127	16.659	16.9127	0.669929	0.714948	0.25368	0.000445867	575	103	15.8627	15.9412	0.952131	0.970515	0.0784733	0.475754
linoleate	C18-neg	HMDB0000673	50	61	54	1064	17.1717	17.0369	15.2809	16.9645	1.07993	1.55932	0.82564	1.13453	16.956	16.9952	1.10974	1.22225	1.68363	-0.207222	-0.0723672	1.75599	1.89085	0.0391087	1.03318e-22	0.0800265	0.66224	2.61791e-13	4.31166e-12	0.443681	259	127	16.8612	16.83	1.44639	1.4029	-0.031275	0.883824	575	103	16.9987	17.1988	0.917071	0.920249	0.200079	0.012005
LPC(14:0)	C8-pos	HMDB0010379	50	62	54	1066	7.26542	6.46077	3.55557	8.70093	3.59448	3.8996	1.56586	4.33195	8.65461	8.87023	4.2867	4.49907	5.14536	1.43551	2.24016	2.90521	3.70986	0.215619	1.33125e-17	0.0229605	3.97944e-05	8.88469e-08	7.26584e-06	0.494605	261	126	9.44421	9.15126	4.71989	4.88096	-0.292956	0.712893	576	103	8.29683	8.52645	4.02893	3.9791	0.22963	0.583021
LPC(16:0)	C8-pos	HMDB0010382	50	62	54	1066	16.1026	15.2853	11.2213	17.0295	2.67407	3.13938	1.88227	3.02691	17.0595	16.9198	2.99423	3.14774	5.80822	0.926961	1.74424	4.06398	4.88126	-0.139742	8.76701e-28	0.0108333	1.70642e-06	4.04121e-14	3.52163e-13	0.60251	261	126	17.6384	16.9557	3.04187	3.45457	-0.682719	0.16789	576	103	16.7972	16.8758	2.93768	2.74214	0.0786277	0.905575
LPC(16:1)	C8-pos	HMDB0010383	50	62	54	1066	13.4903	13.3636	12.8094	13.742	0.914327	1.25573	0.25455	1.56959	13.7289	13.79	1.54212	1.66879	0.932612	0.251683	0.378385	0.554227	0.680929	0.061141	7.01949e-14	0.891086	0.00742782	5.35712e-08	2.59354e-05	0.409764	261	126	13.9703	13.9532	1.99209	1.94944	-0.0170601	0.64297	576	103	13.6195	13.5904	1.27467	1.22251	-0.0291009	0.546557
LPC(18:0)	C8-pos	HMDB0010384	50	62	54	1066	14.85	14.6263	11.2777	16.0885	2.37032	2.66049	1.66933	2.50161	16.1366	15.9125	2.46025	2.64545	4.8108	1.23842	1.46211	3.34869	3.57238	-0.224064	7.78492e-28	6.21076e-05	4.95556e-07	4.23883e-13	1.25233e-13	0.22348	261	126	16.262	15.7448	2.66641	2.85307	-0.517183	0.164625	576	103	16.0798	16.1177	2.36117	2.36446	0.0379514	0.793065
LPC(18:1)	C8-pos	HMDB0002815	50	62	54	1066	15.2101	14.2404	11.905	15.8257	2.11899	2.53447	1.02186	2.81858	15.8223	15.8381	2.77442	2.98074	3.92069	0.615618	1.5853	2.33539	3.30507	0.0158375	8.02748e-27	0.201111	1.91734e-06	1.9984e-14	2.53109e-12	0.978839	261	126	16.4702	16.0957	3.05123	3.31064	-0.374511	0.301468	576	103	15.5287	15.5231	2.58934	2.49924	-0.00565221	0.992385
LPC(18:2)	C8-pos	HMDB0010386	50	62	54	1066	12.3515	9.20359	6.56095	11.3661	3.34322	4.00007	2.08481	4.09945	11.3101	11.5707	4.05018	4.27761	4.80514	-0.985387	2.1625	2.64264	5.79053	0.260614	1.51214e-18	0.0297179	9.45383e-06	7.30527e-14	7.93122e-05	0.380753	261	126	12.218	11.926	4.61128	4.70467	-0.291968	0.684495	576	103	10.8987	11.1361	3.70017	3.66465	0.237366	0.511758
LPC(18:3)	HILIC-pos	HMDB0010387	49	62	54	1066	14.0271	12.0916	5.70989	14.9956	3.55105	4.14127	2.96588	3.58646	15.0603	14.7604	3.46698	3.99013	9.28571	0.968462	2.90395	6.38176	8.31724	-0.299951	9.22441e-29	0.0186227	4.40846e-09	2.79776e-14	1.13642e-12	0.655267	260	127	15.2258	14.4602	3.84305	4.68641	-0.76556	0.462571	576	103	14.9856	15.1305	3.28399	2.89204	0.144825	0.80254
LPC(20:1)	C8-pos	HMDB0010391	50	62	54	1066	10.5095	10.0208	7.98571	11.7153	2.68269	2.93399	2.14251	2.6266	11.6996	11.7728	2.61246	2.68265	3.72962	1.20581	1.69457	2.03504	2.5238	0.0731859	8.05025e-22	0.0025381	2.32341e-07	6.4082e-08	2.09063e-06	0.84189	261	126	12.1207	11.8145	2.65269	2.89716	-0.306167	0.424518	576	103	11.5088	11.7217	2.57373	2.40741	0.212938	0.567614
LPC(20:4)	C8-pos	HMDB0010395	50	62	54	1066	11.7418	9.69008	5.62244	11.4459	3.25369	3.96996	2.74201	3.95923	11.5031	11.237	3.84229	4.36277	5.82347	-0.295909	1.75582	4.06765	6.11937	-0.266055	1.69297e-21	0.254458	0.000311145	2.43139e-13	3.23198e-08	0.688459	261	126	10.8314	10.9044	5.36214	5.30899	0.0729661	0.70028	576	103	11.8074	11.6439	2.85756	2.77512	-0.163506	0.575959
LPC(20:5)	C8-pos	HMDB0010397	50	62	54	1066	10.7134	9.64433	5.77211	10.1383	2.97496	3.6593	3.0229	3.72523	10.312	9.50361	3.62439	4.01754	4.3662	-0.575099	0.493983	3.87221	4.9413	-0.808361	1.04785e-15	0.0991134	0.248026	1.95732e-11	2.23896e-08	0.00274328	261	126	7.75635	8.07089	5.03863	4.72835	0.314535	0.353923	576	103	11.47	11.2562	1.81968	1.74438	-0.213729	0.193997
LPE(20:0)	C8-pos	HMDB0011481	50	62	54	1066	21.8606	21.8853	21.8657	21.8742	0.0583831	0.114489	0.0499081	0.0693928	21.8733	21.8772	0.0684869	0.0726834	0.00849635	0.0135593	-0.0111746	0.0196709	-0.00506299	0.00383641	0.209363	0.154879	0.913777	0.835079	0.390948	0.510371	261	126	21.8975	21.8941	0.0577527	0.0639763	-0.0034628	0.417522	576	103	21.8624	21.8565	0.0701777	0.077511	-0.00587649	0.631268
LPE(22:0)	C8-pos	HMDB0011520	50	62	54	1066	10.7783	10.7409	10.6195	10.9284	0.684021	0.908323	0.766072	0.86367	10.9282	10.9289	0.868285	0.848462	0.308843	0.150024	0.187429	0.121413	0.158819	0.00062813	2.57482e-09	0.0210828	0.000107998	0.00285385	0.0326386	0.761959	261	126	11.0415	10.969	1.02953	0.868682	-0.0725565	0.467617	576	103	10.8769	10.8798	0.779995	0.824608	0.00289677	0.727461
lysine	HILIC-pos	HMDB0000182	49	62	54	1066	18.3147	16.4419	15.9785	18.1189	1.53594	1.09031	0.710689	1.40483	18.1062	18.1654	1.3648	1.54391	2.14044	-0.195793	1.67701	0.463426	2.33623	0.0591967	1.97033e-24	0.497868	1.57753e-18	1.8896e-13	0.0206917	0.489592	260	127	18.1087	18.3053	1.53214	1.67253	0.196551	0.150941	576	103	18.105	17.9928	1.28357	1.35705	-0.112172	0.34877
malate	HILIC-neg	HMDB0000744	50	62	54	1067	23.689	22.3667	22.1817	22.7866	1.22918	0.764382	0.590291	0.947645	22.7513	22.9149	0.931474	0.995888	0.604887	-0.902479	0.419846	0.185041	1.50737	0.163609	1.62481e-06	2.41654e-07	0.000230284	5.19062e-10	0.268308	0.0495998	261	127	23.1699	23.0641	0.993975	1.01209	-0.10579	0.250771	576	103	22.5616	22.7309	0.836159	0.948389	0.169322	0.178296
malonate	HILIC-neg	HMDB0000691	50	62	54	1067	17.7577	17.8333	17.5205	17.7195	0.325404	0.456933	0.315115	0.400796	17.713	17.7435	0.392015	0.4313	0.199038	-0.0381338	-0.113736	0.312774	0.237172	0.0305371	4.87542e-05	0.417129	0.0627931	0.000198096	1.97799e-05	0.505217	261	127	17.627	17.6839	0.355675	0.44039	0.05692	0.254371	576	103	17.7519	17.817	0.401686	0.410093	0.0650736	0.250725
methionine	HILIC-pos	HMDB0000696	49	62	54	1066	15.1549	13.2818	13.2126	15.1377	2.03326	1.33769	0.789013	1.46514	15.0803	15.346	1.426	1.58525	1.92503	-0.0172738	1.85582	0.0692072	1.9423	0.265676	2.85996e-21	0.759927	2.47836e-19	6.2047e-09	0.499517	0.00810596	260	127	15.1515	15.5271	1.45965	1.75137	0.375559	0.00836983	576	103	15.0482	15.1228	1.41066	1.32733	0.0745665	0.682909
methionine sulfoxide	HILIC-pos	HMDB0002005	49	62	54	1066	13.6948	11.2173	8.96483	13.1474	2.24966	2.10389	1.34686	1.72269	13.1771	13.0393	1.64777	1.97141	4.18252	-0.547437	1.93004	2.25248	4.72996	-0.137754	5.13206e-31	0.0981248	4.36679e-13	4.44089e-16	1.4943e-08	0.950921	260	127	12.6857	12.7053	1.63864	2.08105	0.0196285	0.160236	576	103	13.3989	13.4512	1.60464	1.75085	0.0522929	0.692744
methylguanidine	HILIC-pos	HMDB0001522	49	62	54	1066	7.21133	7.90633	6.26607	7.98671	1.18773	1.63005	1.79863	1.44665	7.94256	8.14718	1.36502	1.70467	1.72064	0.77538	0.080377	1.64026	0.945257	0.204618	4.85627e-15	8.16912e-05	0.71621	9.50282e-05	7.10821e-08	0.431722	260	127	7.24871	7.84362	1.19409	1.79892	0.594914	0.00467756	576	103	8.25576	8.52147	1.32196	1.50675	0.26571	0.0363791
methylimidazoleacetic acid	HILIC-pos	HMDB0002820	49	62	54	1066	18.6112	18.0684	17.957	18.4002	1.51395	1.66769	1.97465	1.71609	18.3203	18.6906	1.63238	1.96769	0.443153	-0.211058	0.331743	0.11141	0.654211	0.370304	0.114692	0.232587	0.179523	0.045405	0.786232	0.0135621	260	127	18.4691	18.9699	1.70569	2.06863	0.500831	0.0300212	576	103	18.2531	18.3462	1.59516	1.78594	0.0930441	0.590936
methylmalonate	HILIC-neg	HMDB0000202	50	62	54	1067	19.9875	19.839	19.8404	19.9225	0.650982	0.661545	0.627583	0.714553	19.8953	20.0217	0.693891	0.778759	0.082124	-0.0649377	0.083489	-0.00136501	0.147062	0.126402	0.359007	0.16161	0.62243	0.156101	0.876841	0.0507892	261	127	20.0478	20.1778	0.721319	0.843402	0.130038	0.224349	576	103	19.8262	19.8291	0.670394	0.644269	0.00297353	0.888529
methylthioadenosine	HILIC-pos	HMDB0001173	49	62	54	1066	19.992	20.3383	20.115	20.2932	1.42756	1.0668	1.35631	1.20813	20.3364	20.1361	1.11883	1.48055	0.178189	0.301204	-0.0451123	0.223302	-0.123015	-0.20028	0.212826	0.198821	0.664647	0.97366	0.510123	0.0961063	260	127	19.9194	19.7971	1.42592	1.76638	-0.122248	0.614444	576	103	20.5246	20.5541	0.887604	0.864617	0.029463	0.807394
metronidazole	HILIC-pos	HMDB0015052	49	62	54	1066	10.3941	7.18372	7.41478	9.18817	5.05496	2.51049	2.99626	2.40594	9.11146	9.46699	2.30778	2.72053	1.77339	-1.20588	2.00444	-0.231056	2.97927	0.355534	1.58249e-12	0.613092	2.72472e-09	7.06742e-07	0.756591	0.00367166	260	127	9.42009	9.76716	2.5303	3.17914	0.347075	0.105002	576	103	8.97215	9.09688	2.18808	1.97003	0.124734	0.0877077
MG(16:1)	C8-pos	HMDB0011565	50	62	54	1066	12.3285	12.2499	12.2328	12.1896	0.50627	0.531684	0.556937	0.603358	12.1899	12.1885	0.60699	0.5912	-0.0431375	-0.138871	-0.0602976	0.0171602	0.0957332	-0.00137898	0.769669	0.199533	0.815454	0.233809	0.676034	0.493786	261	126	12.2027	12.2338	0.665794	0.515106	0.0310973	0.32663	576	103	12.1841	12.1332	0.578901	0.671182	-0.0509453	0.327863
MG(18:0)	C8-pos	HMDB0011131	50	62	54	1066	18.7603	18.4633	18.6938	18.4527	0.96255	0.879579	0.511671	0.818689	18.4352	18.5165	0.824952	0.793874	-0.241132	-0.307578	-0.0105813	-0.230551	0.0664458	0.0812711	0.00266103	0.185069	0.403306	0.293386	0.00501353	0.0446469	261	126	18.7115	18.7173	0.558065	0.630711	0.00575524	0.928137	576	103	18.31	18.2709	0.893464	0.900303	-0.0391503	0.856313
myristate	C18-neg	HMDB0000806	50	61	54	1064	17.3366	17.3578	17.2442	17.3398	0.0943131	0.325738	0.0592174	0.137177	17.3373	17.3487	0.133536	0.149605	0.0955876	0.00314156	-0.0180259	0.113614	0.0924461	0.011447	5.25504e-11	0.513272	0.284359	7.89058e-07	3.67558e-06	0.420392	259	127	17.3434	17.3365	0.183497	0.16076	-0.00689013	0.945428	575	103	17.3345	17.3638	0.103532	0.133826	0.0292711	0.0124584
myristoleate	C18-neg	HMDB0002000	50	61	54	1064	9.87773	9.9624	9.62411	9.91462	0.373923	0.797036	0.415173	0.515435	9.91424	9.91598	0.512924	0.525571	0.290507	0.0368931	-0.0477771	0.338284	0.253614	0.00173628	4.94012e-05	0.943883	0.847051	0.00371099	0.00227698	0.728541	259	127	9.76961	9.75334	0.613207	0.441885	-0.0162655	0.2908	575	103	9.97939	10.1165	0.446204	0.552631	0.137122	0.0417568
N-acetylalanine	HILIC-pos	HMDB0000766	49	62	54	1066	22.7068	22.1704	21.7238	22.3249	0.607064	0.565822	0.807271	0.635896	22.2924	22.4431	0.623563	0.666988	0.601072	-0.381928	0.154491	0.446581	0.982999	0.150713	6.0995e-08	5.09536e-05	0.0477655	1.25354e-08	0.00143227	0.00347252	260	127	22.1478	22.4642	0.614087	0.787536	0.316367	3.4546e-05	576	103	22.3576	22.4171	0.617315	0.48104	0.0594439	0.450031
N-acetylaspartic acid	HILIC-pos	HMDB0000812	49	62	54	1066	13.8757	13.0628	12.9488	13.7189	1.06983	1.12327	1.18838	1.30284	13.767	13.5443	1.29195	1.32996	0.770151	-0.156759	0.656145	0.114006	0.92691	-0.222637	5.43904e-05	0.270037	0.000369892	0.00021172	0.470111	0.00541711	260	127	13.9047	13.6348	1.57537	1.46348	-0.269894	0.0905154	576	103	13.7048	13.4328	1.13734	1.14134	-0.271987	0.00384888
N-acetylglutamate	HILIC-neg	HMDB0001138	50	62	54	1067	20.3164	19.7226	19.8377	19.7802	0.805325	0.736563	0.951165	0.761151	19.7957	19.7236	0.740858	0.83009	-0.0575195	-0.536216	0.0575878	-0.115107	0.478697	-0.0721604	0.743663	6.54758e-07	0.428069	0.00403194	0.468413	0.130445	261	127	19.7689	19.7424	0.845402	0.935281	-0.0264704	0.6506	576	103	19.8079	19.7003	0.688742	0.682215	-0.107588	0.0728476
N-acetylglutamine	HILIC-pos	HMDB0006029	49	62	54	1066	10.6196	10.7358	10.4229	9.80489	0.921133	1.4944	0.886776	1.33989	9.83283	9.70334	1.27794	1.54315	-0.617998	-0.814671	-0.930866	0.312868	0.196673	-0.12949	0.000306876	1.92989e-05	3.36333e-11	0.543498	0.00913636	0.307962	260	127	9.21672	9.38363	1.45956	1.77639	0.166909	0.349342	576	103	10.1109	10.0975	1.07837	1.0789	-0.0133884	0.96346
N-acetylhistamine	HILIC-pos	HMDB0013253	49	62	54	1066	4.1874	5.70855	5.2903	5.58882	2.27114	2.88542	2.019	2.91913	5.45319	6.08181	2.90629	2.91891	0.298527	1.40142	-0.119727	0.418254	-1.10289	0.628617	0.734886	0.000807029	0.596944	0.00789804	0.497029	0.00205209	260	127	5.52773	6.10947	2.66965	2.78338	0.581739	0.0276558	576	103	5.41955	6.04771	3.00864	3.09128	0.628158	0.0467393
N-acetylisoputreanine	HILIC-pos	HMDB0094713	49	62	54	1066	23.6905	22.941	22.4099	23.4637	0.946376	0.832535	1.22124	0.960755	23.3515	23.8716	0.861051	1.17318	1.05385	-0.226755	0.52278	0.531068	1.2806	0.520058	3.22864e-10	0.073689	1.95041e-05	3.20176e-07	0.00536891	2.29002e-10	260	127	23.2832	23.9642	0.960448	1.35128	0.681069	5.57263e-07	576	103	23.3824	23.7574	0.811221	0.900333	0.374961	7.93237e-05
N-acetylleucine	HILIC-pos	HMDB0011756	49	62	54	1066	11.7051	13.8463	11.1451	11.9902	1.46719	2.96459	0.903282	1.42714	11.9462	12.1504	1.40167	1.50848	0.845141	0.285164	-1.85607	2.70121	0.559976	0.204288	4.70954e-06	0.0848515	5.78388e-05	0.0235111	2.10206e-06	0.00676477	260	127	11.4	11.8517	1.10675	1.4984	0.45173	0.000354053	576	103	12.1927	12.5187	1.45105	1.44469	0.326072	0.013664
N-acetylmethionine	HILIC-pos	HMDB0011745	49	62	54	1066	12.8518	11.5124	10.7335	12.8442	2.31047	1.40482	2.03049	1.44541	12.8148	12.9511	1.37507	1.67542	2.11077	-0.0075289	1.33182	0.77895	2.1183	0.13629	1.12702e-14	0.389156	1.02552e-13	2.40491e-08	0.0141	0.0690138	260	127	12.778	13.0216	1.58122	1.92042	0.243599	0.0363607	576	103	12.8314	12.8642	1.27229	1.31624	0.0327572	0.95542
N-acetylornithine	HILIC-pos	HMDB0003357	49	62	54	1066	11.3818	10.2808	10.1049	11.2968	1.49136	2.16835	1.83404	1.60742	11.3224	11.2038	1.59579	1.64919	1.19189	-0.0849879	1.01595	0.175939	1.27688	-0.118567	1.93111e-07	0.748552	7.45411e-05	0.000162822	0.384862	0.263128	260	127	11.1396	11.0501	1.61883	1.65243	-0.0895013	0.614784	576	103	11.4049	11.3933	1.57977	1.63326	-0.0115336	0.991297
N-acetylputrescine	HILIC-pos	HMDB0002064	49	62	54	1066	15.8107	14.5651	13.736	15.5795	1.14533	0.909144	0.688947	1.0329	15.5865	15.5541	1.01005	1.11395	1.84354	-0.231197	1.01441	0.829124	2.07473	-0.0323384	9.36196e-27	0.0823396	1.49904e-13	2.085e-13	1.49998e-07	0.758916	260	127	15.7407	15.737	1.06751	1.21517	-0.00367742	0.663192	576	103	15.5169	15.3286	0.976011	0.932118	-0.188236	0.0255607
N-acetylserine	HILIC-pos	HMDB0002931	49	62	54	1066	11.0956	10.9011	10.7168	10.4151	0.935359	0.907742	0.993206	0.995236	10.3829	10.5319	0.999135	0.974155	-0.301748	-0.680517	-0.48605	0.184302	0.378769	0.148984	0.0365234	6.89972e-06	8.33592e-06	0.069878	0.153295	0.0413038	260	127	10.0856	10.488	1.01747	1.07295	0.402375	0.000585772	576	103	10.5172	10.5861	0.961939	0.838507	0.0689604	0.433362
N-alpha-acetylarginine	HILIC-pos	HMDB0004620	49	62	54	1066	10.7141	10.7149	10.2309	11.3221	1.59481	1.06975	0.806866	1.13264	11.318	11.337	1.08906	1.2811	1.09124	0.607957	0.607218	0.484026	0.483288	0.01901	6.50837e-15	0.00224659	4.25479e-06	0.000823659	0.0006642	0.894563	260	127	11.1658	11.3459	0.919366	1.17236	0.180148	0.132217	576	103	11.3867	11.326	1.15171	1.40948	-0.0607003	0.643339
N-carbamoyl-beta-alanine	HILIC-pos	HMDB0000026	49	62	54	1066	12.951	12.3447	12.17	13.0039	1.51518	1.25275	1.8661	1.44208	12.8442	13.5844	1.33339	1.66047	0.833911	0.0529046	0.659262	0.17465	0.781006	0.74014	7.46745e-05	0.694046	0.000755529	0.00733913	0.204984	3.45375e-10	260	127	12.7984	13.5829	1.46965	1.76794	0.784512	2.50564e-05	576	103	12.8649	13.5862	1.26791	1.5261	0.721254	6.31532e-06
N-ethylglycinexylidide	HILIC-pos	HMDB0060656	49	62	54	1066	9.1649	8.40123	8.55044	8.61188	3.15828	2.87363	3.77104	3.0823	8.52509	8.92734	3.00616	3.33242	0.0614412	-0.553023	0.210653	-0.149212	0.614464	0.402256	0.576978	0.18947	0.742276	0.230684	0.781968	0.19049	260	127	8.61082	9.17116	3.74304	3.82781	0.560341	0.189563	576	103	8.48639	8.62672	2.60917	2.58202	0.140328	0.48069
N-lauroylglycine	HILIC-pos	HMDB0013272	49	62	54	1066	10.1733	10.3058	9.72759	9.9985	0.94238	1.07332	1.13533	0.909391	9.97902	10.0693	0.911551	0.89991	0.270909	-0.174771	-0.307318	0.578227	0.445679	0.0902789	0.406834	0.0866712	0.0533929	0.0468458	0.0507238	0.623205	260	127	9.88142	9.86401	0.724794	0.65452	-0.0174043	0.624682	576	103	10.0231	10.3224	0.981718	1.0825	0.29934	0.0485015
N-methylproline	HILIC-pos		49	62	54	1066	10.4809	10.1023	8.05145	11.6836	1.98498	2.3838	1.58162	2.64818	11.7762	11.3469	2.64719	2.63012	3.6321	1.20266	1.58125	2.05085	2.42944	-0.429336	3.1123e-21	0.000751793	9.16816e-06	5.40203e-09	1.31492e-06	0.022657	260	127	11.201	11.0212	2.55472	2.57539	-0.179783	0.568325	576	103	12.0358	11.7484	2.6494	2.65377	-0.287458	0.217224
N1-acetylspermidine	HILIC-pos	HMDB0001276	49	62	54	1066	18.6752	17.3164	15.9608	17.8312	1.45451	1.19708	0.865753	1.19702	17.7947	17.9637	1.12665	1.41874	1.87034	-0.844054	0.514752	1.35558	2.71439	0.169021	1.54604e-23	6.72533e-06	0.00103819	4.41869e-14	1.35574e-09	0.114109	260	127	17.6015	18.0501	1.12293	1.51522	0.448598	0.00512799	576	103	17.8819	17.8572	1.1184	1.28924	-0.0247111	0.923097
N1-methyl-2-pyridone-5-carboxamide	HILIC-pos	HMDB0004193	49	62	54	1066	13.9182	15.5771	14.9474	16.4558	1.69018	1.66879	1.53917	1.83537	16.4083	16.6282	1.8504	1.77293	1.50835	2.53754	0.878675	0.629679	-1.02919	0.219924	5.62733e-09	3.49036e-16	0.000120352	0.000526544	0.0369212	0.126875	260	127	15.8392	16.3187	1.74715	1.81507	0.479448	0.0148923	576	103	16.6652	17.01	1.83975	1.64951	0.34475	0.0980941
N2,N2-dimethylguanosine	HILIC-pos	HMDB0004824	49	62	54	1066	15.1752	14.6188	14.1379	15.2701	0.937327	1.44015	1.23053	1.34995	15.1919	15.5543	1.35738	1.28592	1.13217	0.0948602	0.651304	0.480864	1.03731	0.362482	2.10338e-09	0.982082	8.98848e-05	5.20215e-06	0.0861987	7.61322e-05	260	127	15.3185	15.7805	1.08366	1.27434	0.46197	0.00050922	576	103	15.1347	15.2755	1.46154	1.25067	0.140801	0.17602
N4-acetylcytidine	HILIC-pos	HMDB0005923	49	62	54	1066	14.8273	14.1117	14.955	14.494	1.02648	1.10317	1.21266	1.07145	14.3637	14.9676	0.96645	1.28297	-0.460991	-0.333259	0.382304	-0.843294	-0.127732	0.603915	0.00969456	0.0125887	0.00685315	0.87928	0.000242932	7.66498e-13	260	127	14.8792	15.3855	0.849798	1.1857	0.506301	8.6064e-05	576	103	14.1311	14.4525	0.925591	1.21383	0.32139	0.00202255
N6-acetyllysine	HILIC-pos	HMDB0000206	49	62	54	1066	13.4235	11.6337	10.8728	12.9256	1.25838	0.864183	0.903857	0.943941	12.8889	13.059	0.90911	1.05236	2.05281	-0.497945	1.29185	0.760961	2.55076	0.17011	8.93506e-28	0.00295162	1.46223e-20	5.32907e-15	6.12687e-06	0.00405939	260	127	12.8305	13.1346	0.955586	1.14714	0.304076	0.000578493	576	103	12.9152	12.9658	0.88693	0.919208	0.0505727	0.592631
N6-methyllysine	HILIC-pos	HMDB0002038	49	62	54	1066	15.3222	14.1925	14.4865	15.3352	1.36444	1.26496	1.21975	1.25732	15.2902	15.4985	1.24876	1.27742	0.848707	0.0129244	1.14265	-0.293945	0.835782	0.208221	3.15689e-06	0.691033	1.78398e-10	0.00218356	0.167296	0.00486516	260	127	15.531	15.7358	1.38549	1.33676	0.204854	0.0630064	576	103	15.1816	15.2058	1.16697	1.13996	0.0241974	0.587363
N6,N6-dimethyllysine	HILIC-pos	HMDB0013287	49	62	54	1066	15.5415	13.6978	13.4607	14.7303	1.49164	0.963003	1.2414	0.983765	14.6897	14.8781	0.937791	1.12524	1.26959	-0.811216	1.03255	0.237043	2.08081	0.188484	2.87021e-13	3.00274e-05	2.2623e-13	4.18463e-10	0.1128	0.00191242	260	127	14.7457	15.0213	0.980993	1.21328	0.275586	0.00343722	576	103	14.6644	14.7017	0.917378	0.98352	0.0373088	0.538063
N6,N6,N6-trimethyllysine	HILIC-pos	HMDB0001325	49	62	54	1066	17.304	16.7284	16.5177	17.2248	0.732749	0.673044	0.686331	0.750905	17.1398	17.5341	0.685898	0.885663	0.707109	-0.0791918	0.496398	0.210711	0.786301	0.394356	1.69864e-11	0.526187	1.05863e-07	9.27371e-07	0.0354449	1.71633e-09	260	127	17.0742	17.6372	0.75141	0.978863	0.563021	3.57489e-08	576	103	17.1694	17.407	0.652716	0.740189	0.237645	0.00630835
Na_LPC(16:0)	C8-pos		50	62	54	1066	12.6105	11.4005	5.11065	13.609	3.4171	3.98309	2.8521	3.84893	13.6653	13.4035	3.78456	4.0776	8.49837	0.998543	2.20852	6.28985	7.49983	-0.261793	1.16363e-27	0.0132869	1.84785e-06	1.26565e-14	4.13003e-14	0.530729	261	126	14.2842	13.312	3.87143	4.5766	-0.972193	0.179384	576	103	13.3848	13.5153	3.71408	3.38743	0.130536	0.855243
neopterin	HILIC-pos	HMDB0000845	49	62	54	1066	13.1303	12.4966	9.36857	13.3215	1.35514	1.56522	3.482	1.8211	13.4118	12.993	1.73204	2.08485	3.95289	0.191197	0.824859	3.12803	3.7617	-0.418805	2.09342e-19	0.0924969	3.0967e-06	2.66941e-09	7.05842e-07	0.0125351	260	127	13.7705	13.4488	1.57084	1.7138	-0.321683	0.0471488	576	103	13.2499	12.431	1.7778	2.35643	-0.818906	8.19821e-05
nervonic acid	C18-neg	HMDB0002368	50	61	54	1064	12.9117	9.15802	8.68742	11.7775	2.7361	3.51252	1.94053	3.03242	11.6639	12.1896	3.03992	2.9753	3.09008	-1.13418	2.61949	0.470599	4.22426	0.525727	4.86406e-16	0.00086538	4.67423e-09	4.62741e-12	0.3109	0.00123473	259	127	12.185	12.5073	2.00703	2.49387	0.322292	0.011258	575	103	11.4291	11.7978	3.37972	3.45124	0.368702	0.0598278
NH4_CE(14:0)	C8-pos		50	62	54	1066	14.2642	12.1211	11.4903	13.6443	2.36054	2.17353	2.07775	1.71148	13.6467	13.6356	1.63865	1.95874	2.15403	-0.619858	1.52325	0.630783	2.77389	-0.011182	3.18649e-15	0.00326351	8.34314e-10	4.85221e-09	0.0872169	0.821672	261	126	13.5465	13.5578	1.8689	2.15182	0.0113246	0.714299	576	103	13.6922	13.7307	1.5225	1.69855	0.0385194	0.825184
NH4_CE(16:0)	C8-pos		50	62	54	1066	19.3951	17.9755	17.3592	19.1511	1.31114	1.34142	1.20991	1.27491	19.1571	19.1292	1.19793	1.5264	1.79198	-0.243935	1.17566	0.616321	2.03591	-0.027971	8.72517e-20	0.0343904	2.74435e-12	1.53451e-10	0.0189369	0.498923	261	126	19.2641	19.1463	1.23384	1.7961	-0.11775	0.721185	576	103	19.1087	19.1082	1.17919	1.11972	-0.000513479	0.969981
NH4_CE(16:1)	C8-pos		50	62	54	1066	19.3989	17.5245	16.6078	18.8837	1.83713	1.66126	1.43923	1.52458	18.8969	18.8357	1.4428	1.79483	2.27596	-0.515108	1.35924	0.916717	2.79107	-0.0611603	1.70629e-20	0.0103216	5.3642e-12	4.38116e-11	0.00265217	0.959141	261	126	18.9553	18.8217	1.50175	2.06193	-0.133638	0.982205	576	103	18.8704	18.8529	1.41582	1.41068	-0.0175084	0.637097
NH4_CE(18:1)	C8-pos		50	62	54	1066	21.8395	20.4286	19.8236	21.5201	1.33417	1.26858	1.13601	1.1724	21.5218	21.514	1.11917	1.35195	1.69658	-0.319348	1.09157	0.605007	2.01592	-0.00781281	4.61041e-20	0.0130717	3.79765e-12	1.18735e-10	0.0142091	0.5637	261	126	21.6433	21.571	1.19695	1.5592	-0.0723256	0.756312	576	103	21.4667	21.4443	1.07866	1.04756	-0.022476	0.830709
NH4_CE(18:2)	C8-pos		50	62	54	1066	22.8927	20.7974	19.7868	22.5213	1.79397	1.84705	1.6483	1.46787	22.5274	22.4989	1.39837	1.70115	2.7345	-0.371442	1.7239	1.01061	3.10595	-0.028485	1.2661e-22	0.00712336	1.27214e-12	7.34279e-12	0.00518847	0.252351	261	126	22.8621	22.6445	1.4814	1.93147	-0.21766	0.963646	576	103	22.3757	22.3208	1.33298	1.356	-0.0548696	0.880779
NH4_CE(18:3)	C8-pos		50	62	54	1066	17.6396	14.7128	13.256	16.701	2.49389	2.49393	2.57125	1.93723	16.7559	16.5004	1.83859	2.25464	3.44504	-0.938591	1.9882	1.45684	4.38363	-0.255472	1.30051e-20	0.000322455	1.06608e-10	9.21307e-12	0.00943602	0.236357	261	126	17.0184	16.605	2.1524	2.62305	-0.413453	0.303058	576	103	16.637	16.3726	1.6657	1.70325	-0.264394	0.170682
NH4_CE(20:3)	C8-pos		50	62	54	1066	18.1923	16.0379	14.5078	17.6043	1.98962	1.94707	1.83029	1.7231	17.6164	17.56	1.62943	2.03249	3.0965	-0.587982	1.56637	1.53013	3.68448	-0.056421	1.72372e-23	0.00307247	4.49169e-10	1.84142e-12	7.75413e-05	0.674112	261	126	17.7626	17.602	1.85661	2.31614	-0.1606	0.908126	576	103	17.5502	17.5086	1.51244	1.62942	-0.0415804	0.867028
NH4_CE(20:4)	C8-pos		50	62	54	1066	21.4219	19.5114	18.0562	20.9973	1.85139	1.73122	1.59205	1.57648	21.0214	20.909	1.49161	1.85499	2.9411	-0.424664	1.48589	1.45521	3.36577	-0.112387	5.31436e-24	0.025543	6.76187e-11	1.527e-12	1.92951e-05	0.926372	261	126	20.9288	20.8692	1.7003	2.10489	-0.0596693	0.646448	576	103	21.0634	20.9578	1.38634	1.50253	-0.105558	0.632432
NH4_CE(20:5)	C8-pos		50	62	54	1066	17.2346	13.8816	10.5997	16.1329	2.74951	2.76617	4.1844	2.20365	16.2542	15.6898	1.99955	2.78776	5.53328	-1.10169	2.25136	3.28192	6.63496	-0.564415	3.76795e-23	0.000254572	7.89455e-12	9.30367e-14	2.78547e-05	0.042776	261	126	15.5545	15.1849	2.3254	3.2807	-0.369633	0.989554	576	103	16.5712	16.3074	1.745	1.86595	-0.263809	0.328942
NH4_CE(22:4)	C8-pos		50	62	54	1066	13.6639	11.0964	7.61512	13.5909	3.22064	3.20048	3.27878	2.16896	13.5831	13.6195	2.04789	2.56828	5.97578	-0.0729866	2.49452	3.48126	6.04877	0.0363994	3.97345e-25	0.0077662	1.32738e-10	5.63816e-12	3.54372e-07	0.0385451	261	126	13.3279	13.4684	2.46195	2.94583	0.14051	0.0437314	576	103	13.6987	13.8043	1.82038	2.01166	0.105611	0.303538
NH4_CE(22:5)	C8-pos		50	62	54	1066	15.2516	12.8881	9.68271	14.8897	2.11652	2.94221	3.46493	1.86266	14.91	14.8156	1.76732	2.17867	5.20698	-0.361908	2.00157	3.20541	5.56889	-0.0943319	1.0428e-25	0.00512976	3.31697e-09	2.86882e-13	6.11039e-07	0.684225	261	126	14.7911	14.7853	2.10115	2.42008	-0.00578617	0.372551	576	103	14.9638	14.8527	1.59236	1.85204	-0.111088	0.709317
NH4_CE(22:6)	C8-pos		50	62	54	1066	18.604	16.4288	14.802	17.9705	2.01563	1.82182	1.68037	1.74857	17.9999	17.8628	1.66565	2.0234	3.16844	-0.633539	1.54166	1.62678	3.80198	-0.137142	3.00841e-24	0.00916812	1.35303e-11	1.39e-13	2.68513e-06	0.680493	261	126	17.6669	17.7055	1.92783	2.36775	0.0385345	0.33507	576	103	18.1508	18.0552	1.50998	1.48771	-0.0955872	0.590747
NH4_DG(32:0)	C8-pos		50	62	54	1066	13.6455	12.755	12.8095	12.9497	1.7662	1.76007	1.43864	1.46256	12.8872	13.1779	1.50251	1.2835	0.14014	-0.695816	0.194675	-0.0545345	0.835956	0.290737	0.119632	0.00161233	0.148546	0.00187171	0.947045	0.000737532	261	126	13.4164	13.4318	1.18754	1.10062	0.0154101	0.535466	576	103	12.6474	12.8674	1.56841	1.42158	0.219996	0.0623021
NH4_DG(32:1)	C8-pos		50	62	54	1066	10.0998	6.98122	5.36157	8.90211	4.55483	4.51239	3.98608	3.60127	8.90145	8.90452	3.58998	3.65019	3.54055	-1.1977	1.92089	1.61965	4.73824	0.00307353	2.81166e-10	0.00715053	0.000234767	3.12379e-07	0.0326787	0.635497	261	126	8.72948	8.3079	3.68289	3.96412	-0.421573	0.603126	576	103	8.97938	9.63437	3.54757	3.0899	0.654995	0.0940416
NH4_DG(34:1)	C8-pos		50	62	54	1066	15.1394	12.5889	11.3786	14.2609	2.59227	2.86401	2.48291	1.91653	14.2141	14.4322	1.86563	2.08749	2.88235	-0.878467	1.67205	1.2103	3.76081	0.218103	8.22803e-19	0.00263572	7.48147e-09	2.34518e-10	0.00359899	0.0331875	261	126	14.4874	14.4553	2.07945	2.34837	-0.0321152	0.572477	576	103	14.0902	14.4039	1.74813	1.72647	0.313698	0.0561394
NH4_DG(34:2)	C8-pos		50	62	54	1066	13.4319	10.4386	7.77849	12.8381	3.68384	3.93689	3.8099	2.50095	12.819	12.908	2.4109	2.81027	5.05962	-0.593798	2.39948	2.66014	5.65342	0.0889927	8.68668e-19	0.0074308	6.65531e-08	7.55532e-10	0.000352857	0.0778463	261	126	12.9893	12.6681	2.69879	3.31828	-0.321237	0.744172	576	103	12.7418	13.2015	2.26678	2.0004	0.459669	0.0590806
NH4_DG(36:0)	C8-pos		50	62	54	1066	15.921	15.7451	16.1715	15.8943	1.03083	0.941315	0.914767	1.03344	15.8938	15.8962	1.04917	0.97598	-0.277192	-0.026674	0.149188	-0.426379	-0.250518	0.00233423	0.0364656	0.918292	0.184514	0.211609	0.00776185	0.787001	261	126	15.9511	15.9672	0.66605	0.703755	0.016187	0.872871	576	103	15.8679	15.8092	1.18223	1.22816	-0.0586886	0.72092
NH4_DG(36:1)	C8-pos		50	62	54	1066	12.7577	7.65643	5.4542	10.6436	3.52163	4.42952	3.69248	3.29259	10.5406	11.0202	3.23981	3.45997	5.1894	-2.11409	2.98717	2.20223	7.3035	0.47967	2.05594e-17	5.84055e-07	2.78634e-08	4.07008e-13	0.00489144	0.00504697	261	126	10.7967	10.9376	3.49278	4.00169	0.140944	0.193362	576	103	10.4245	11.1213	3.11468	2.66766	0.696788	0.0346209
NH4_DG(36:2)	C8-pos		50	62	54	1066	15.4523	12.8794	11.339	14.4297	2.62541	2.76367	2.3625	1.89319	14.3773	14.6209	1.83933	2.0713	3.0907	-1.02263	1.55024	1.54045	4.11333	0.243577	1.87904e-19	0.0004475	3.06074e-08	8.78635e-11	0.000478552	0.0231233	261	126	14.6042	14.5861	2.04435	2.37122	-0.0181253	0.462287	576	103	14.2745	14.6635	1.73061	1.642	0.388993	0.0376403
NH4_DG(36:3)	C8-pos		50	62	54	1066	13.4989	9.11293	6.69287	12.7219	4.57226	5.16322	4.34304	3.25556	12.6485	12.99	3.21133	3.40614	6.02901	-0.776986	3.60894	2.42006	6.80599	0.341521	1.97336e-18	0.00127145	1.73794e-08	6.43396e-10	0.00936387	0.0109235	261	126	13.1878	12.8536	3.12134	3.96695	-0.334191	0.466104	576	103	12.4042	13.1569	3.22435	2.56848	0.752791	0.0415002
NH4_DG(38:4)	C8-pos		50	62	54	1066	12.8549	5.11955	4.16804	9.02442	3.94904	3.59229	2.90394	3.76507	8.8335	9.72225	3.71815	3.86037	4.85638	-3.83051	3.90488	0.951505	8.68689	0.888743	1.55191e-16	3.95595e-12	5.75507e-13	9.76996e-15	0.129005	0.000715458	261	126	9.56649	10.0145	3.99997	4.34261	0.448019	0.138721	576	103	8.50137	9.36472	3.53706	3.15691	0.863352	0.039592
NH4_MG(18:0)	C8-pos		50	62	54	1066	16.3573	15.999	16.2535	15.9965	1.08998	1.0396	0.59278	0.937294	15.9751	16.0746	0.940727	0.922459	-0.257076	-0.3608	-0.00257024	-0.254506	0.103724	0.0994746	0.00594431	0.117256	0.311068	0.466202	0.00546124	0.0395101	261	126	16.2897	16.3082	0.635215	0.743402	0.0185335	0.949739	576	103	15.8325	15.7887	1.01928	1.03677	-0.0437983	0.817125
NH4_TG(46:0)	C8-pos		50	62	54	1066	15.7192	14.4187	14.4378	14.6505	1.98223	1.63248	1.55915	1.3196	14.6181	14.7692	1.34544	1.21595	0.212727	-1.06861	0.231888	-0.0191614	1.28134	0.151083	0.019146	3.29374e-06	0.0158238	2.89949e-06	0.719023	0.0516311	261	126	14.8611	14.8494	1.13046	1.08644	-0.0116769	0.991489	576	103	14.508	14.671	1.41953	1.35676	0.163046	0.167974
NH4_TG(46:1)	C8-pos		50	62	54	1066	15.5213	13.1214	13.1833	14.1034	2.44554	2.43132	2.05109	1.83409	14.0691	14.2288	1.85139	1.76769	0.920095	-1.41793	0.98202	-0.0619253	2.33803	0.159707	2.05561e-06	2.30114e-06	6.59071e-06	7.70275e-08	0.665947	0.215388	261	126	14.3376	14.2274	1.836	1.83723	-0.110185	0.611001	576	103	13.9474	14.2305	1.84708	1.68765	0.28306	0.087607
NH4_TG(46:2)	C8-pos		50	62	54	1066	13.3847	9.31795	9.6181	11.5807	3.92393	4.43284	3.94125	3.21725	11.503	11.8647	3.27621	2.98149	1.96263	-1.80395	2.26278	-0.300152	3.76658	0.36163	9.78431e-06	3.69215e-06	5.26078e-06	3.1754e-07	0.712311	0.176394	261	126	12.0704	11.8256	2.85428	3.04895	-0.244826	0.681649	576	103	11.2459	11.9125	3.42191	2.91096	0.666521	0.0846289
NH4_TG(48:0)	C8-pos		50	62	54	1066	17.6251	15.53	15.2462	16.244	2.16982	1.88686	1.64559	1.49731	16.1874	16.4509	1.48397	1.53062	0.997793	-1.38108	0.713989	0.283804	2.37887	0.263563	2.40631e-10	2.558e-06	1.98713e-06	3.91062e-09	0.458287	0.0167393	261	126	16.4636	16.575	1.51811	1.59867	0.11141	0.522141	576	103	16.0622	16.2992	1.45235	1.43617	0.236968	0.0887256
NH4_TG(48:1)	C8-pos		50	62	54	1066	18.4991	15.5251	14.9027	17.0758	2.6628	2.60099	2.11503	1.86616	17.0363	17.2203	1.8417	1.9503	2.17315	-1.42328	1.55067	0.62248	3.59643	0.184	3.69521e-16	1.40443e-05	7.66608e-10	2.44624e-10	0.193366	0.161523	261	126	17.1105	17.1199	1.94475	2.13177	0.00938103	0.785979	576	103	17.0026	17.3431	1.7938	1.70455	0.340421	0.0858012
NH4_TG(48:2)	C8-pos		50	62	54	1066	17.1374	14.0874	13.6695	15.8331	2.74561	2.9265	2.34299	1.92505	15.8052	15.9353	1.90871	1.98455	2.1636	-1.30428	1.74576	0.417849	3.46788	0.130083	1.84692e-14	2.01877e-05	1.26257e-09	1.10893e-09	0.366962	0.309959	261	126	15.8508	15.7903	2.05222	2.17781	-0.0604633	0.982205	576	103	15.7845	16.1125	1.84149	1.71278	0.32804	0.0888279
NH4_TG(48:3)	C8-pos		50	62	54	1066	14.0793	9.43716	8.56744	12.5538	4.0278	4.52003	4.07342	3.07376	12.5245	12.6609	3.03062	3.23116	3.98638	-1.52543	3.11666	0.869723	5.51182	0.136416	8.51773e-13	7.25266e-06	6.33867e-09	5.49459e-09	0.351161	0.220847	261	126	12.5555	12.3035	3.28018	3.67831	-0.252052	0.991101	576	103	12.5105	13.0982	2.91339	2.53094	0.587753	0.0560293
NH4_TG(49:1)	C8-pos	HMDB0011705	50	62	54	1066	15.2862	12.8014	12.577	13.9875	2.56515	2.49701	2.34465	1.89262	13.9463	14.1382	1.9213	1.77976	1.41052	-1.29871	1.18614	0.224379	2.70923	0.191906	1.11485e-09	9.72023e-06	1.05522e-06	1.69358e-08	0.572377	0.129092	261	126	13.9927	14.075	1.76311	1.80405	0.0823143	0.447655	576	103	13.9253	14.2155	1.98997	1.75527	0.290247	0.146323
NH4_TG(49:2)	C8-pos		50	62	54	1066	14.5329	11.4529	11.1588	12.9152	2.84847	3.05553	2.92599	2.35189	12.8775	13.0531	2.37741	2.25582	1.75642	-1.6177	1.46236	0.294056	3.37411	0.175633	1.14153e-08	8.57735e-06	1.50273e-06	3.32106e-08	0.616437	0.291521	261	126	12.874	12.9694	2.33837	2.3363	0.0954346	0.439577	576	103	12.8791	13.1556	2.39691	2.1602	0.27648	0.317325
NH4_TG(50:0)	C8-pos		50	62	54	1066	16.6755	14.7179	14.3192	15.2853	2.00898	1.88976	1.76043	1.51855	15.2418	15.4441	1.51638	1.51921	0.966007	-1.39028	0.567366	0.398641	2.35629	0.202295	1.97769e-10	6.38039e-07	5.77898e-05	9.61699e-10	0.118565	0.0294955	261	126	15.3377	15.485	1.58485	1.59999	0.147274	0.314816	576	103	15.1983	15.3941	1.48369	1.4203	0.195738	0.0826651
NH4_TG(50:1)	C8-pos		50	62	54	1066	20.6275	17.4022	16.42	19.3517	2.63741	2.68867	2.10325	1.934	19.2799	19.6143	1.87936	2.10537	2.93175	-1.27571	1.94951	0.982234	4.20746	0.334389	6.19615e-20	5.5612e-05	7.86147e-12	2.16152e-11	0.0260809	0.00755825	261	126	19.5474	19.6584	2.07736	2.40169	0.111003	0.298078	576	103	19.1587	19.5603	1.77107	1.68347	0.401627	0.0373654
NH4_TG(50:2)	C8-pos		50	62	54	1066	20.615	17.3213	16.1779	19.4714	2.77665	2.84557	2.3281	1.97284	19.4219	19.6525	1.90781	2.18917	3.29353	-1.14359	2.15014	1.14339	4.43712	0.230609	2.87155e-20	0.000130256	2.42658e-12	3.67548e-11	0.0195068	0.0462407	261	126	19.588	19.5973	2.1016	2.50639	0.00931004	0.489285	576	103	19.3466	19.72	1.81012	1.7337	0.373393	0.0957896
NH4_TG(50:3)	C8-pos		50	62	54	1066	18.4854	14.7936	13.4421	17.2844	3.036	3.37556	2.96226	2.12645	17.2499	17.4105	2.05105	2.38247	3.84232	-1.20095	2.49084	1.35147	5.04327	0.160549	3.51765e-20	8.94498e-05	1.90645e-12	3.51723e-11	0.0200916	0.115149	261	126	17.2962	17.2737	2.38095	2.78688	-0.0225317	0.585746	576	103	17.2289	17.5778	1.88457	1.76594	0.34886	0.115049
NH4_TG(50:4)	C8-pos		50	62	54	1066	14.6816	9.22408	6.93414	13.4139	4.26425	5.03261	4.64521	3.09611	13.4087	13.4328	2.95369	3.57583	6.47972	-1.26775	4.18978	2.28994	7.74747	0.0240973	1.4269e-19	1.93079e-05	6.01068e-12	2.46918e-11	0.0100754	0.141072	261	126	13.3066	13.002	3.37508	4.26311	-0.304562	0.559653	576	103	13.4549	13.9597	2.74349	2.40832	0.504783	0.0912052
NH4_TG(51:1)	C8-pos		50	62	54	1066	15.0281	11.1559	10.2639	13.4409	3.22016	3.51724	3.14352	2.44825	13.3863	13.6406	2.41368	2.56623	3.17703	-1.5872	2.28505	0.89198	4.76423	0.254353	3.37321e-15	6.82888e-06	2.34602e-09	1.11259e-10	0.184055	0.0435767	261	126	13.3644	13.494	2.39362	2.74955	0.129543	0.228413	576	103	13.3961	13.82	2.42471	2.3231	0.423847	0.0608237
NH4_TG(51:2)	C8-pos		50	62	54	1066	16.1519	12.1559	10.8267	14.7824	3.33852	3.71975	3.4311	2.34155	14.7433	14.9254	2.29325	2.51032	3.95576	-1.3695	2.62652	1.32924	5.32526	0.182105	1.21877e-17	2.09098e-05	1.78398e-10	5.94531e-11	0.0439364	0.116666	261	126	14.5877	14.6265	2.44218	2.8532	0.038717	0.374896	576	103	14.8138	15.2911	2.2211	1.96578	0.477312	0.070612
NH4_TG(51:3)	C8-pos		50	62	54	1066	14.7682	9.71377	7.77869	13.1205	3.6742	4.36065	3.9425	3.05037	13.0803	13.2675	2.99182	3.25806	5.3418	-1.6477	3.40672	1.93508	6.9895	0.187214	2.62453e-18	1.10108e-05	1.30576e-10	5.25979e-12	0.00844414	0.13654	261	126	12.6934	12.783	3.35844	3.78833	0.0895854	0.309375	576	103	13.2556	13.8602	2.79555	2.34419	0.604621	0.0855507
NH4_TG(52:0)	C8-pos		50	62	54	1066	14.8942	14.0991	13.7154	14.089	1.45719	1.63143	1.68091	1.31665	14.0867	14.0974	1.35803	1.15556	0.373577	-0.805157	-0.0100654	0.383642	1.17873	0.0107106	0.00173082	5.51187e-06	0.262348	1.73637e-06	0.156507	0.276766	261	126	14.1338	14.1187	1.26322	1.15237	-0.0151009	0.602191	576	103	14.0654	14.0714	1.39941	1.16455	0.0060029	0.547283
NH4_TG(52:1)	C8-pos		50	62	54	1066	18.482	15.0905	14.2237	16.8951	2.58777	2.76402	2.13383	1.97766	16.8244	17.1535	1.93368	2.11507	2.67134	-1.58695	1.80458	0.866764	4.25829	0.32919	2.31437e-19	4.74067e-06	2.13791e-11	3.52784e-12	0.0427903	0.00819764	261	126	16.9192	17.1264	2.18094	2.38896	0.20719	0.194108	576	103	16.7814	17.1867	1.81098	1.73308	0.405347	0.0201307
NH4_TG(52:2)	C8-pos		50	62	54	1066	22.1101	18.9728	17.9011	21.1289	2.52787	2.7071	2.14743	1.87425	21.0599	21.381	1.81144	2.07261	3.22781	-0.981197	2.15611	1.0717	4.209	0.321127	1.97367e-20	0.000184021	1.79974e-12	2.36247e-11	0.0232511	0.00432282	261	126	21.3362	21.4186	2.01403	2.40399	0.0823768	0.245322	576	103	20.9347	21.3351	1.69889	1.58618	0.400395	0.0377659
NH4_TG(52:3)	C8-pos		50	62	54	1066	21.7371	18.2613	17.0863	20.6579	2.73595	2.96139	2.27383	2.03098	20.5853	20.9229	1.96104	2.25316	3.57161	-1.0792	2.39659	1.17502	4.65081	0.337571	4.07586e-21	0.000183201	9.21049e-13	1.10387e-11	0.0200916	0.00549168	261	126	20.8708	20.9529	2.20186	2.63871	0.0820705	0.276558	576	103	20.456	20.8863	1.82902	1.67711	0.430286	0.0409958
NH4_TG(52:5)	C8-pos		50	62	54	1066	15.8991	10.5231	7.94538	14.8529	4.19518	4.85079	4.22156	2.78118	14.8495	14.8654	2.62729	3.28945	6.90756	-1.04612	4.32987	2.57769	7.95368	0.0159097	1.42864e-22	2.02483e-05	3.12234e-13	9.99978e-12	0.00269002	0.112602	261	126	14.8065	14.5857	3.04358	3.88814	-0.220727	0.388349	576	103	14.869	15.2076	2.41784	2.3336	0.338546	0.154128
NH4_TG(53:2)	C8-pos		50	62	54	1066	14.4758	9.64622	7.24244	13.1385	4.47322	4.93718	4.42398	3.17377	13.0911	13.3119	3.06605	3.54163	5.89605	-1.33731	3.49228	2.40378	7.23336	0.220802	1.73664e-18	3.45194e-05	6.42312e-10	2.74376e-10	0.0065791	0.0372667	261	126	12.8247	12.8062	3.41238	4.15912	-0.0184206	0.257938	576	103	13.2118	13.9304	2.89062	2.47721	0.718614	0.0220635
NH4_TG(53:3)	C8-pos		50	62	54	1066	14.8955	9.76004	7.14027	13.8366	4.59141	5.20916	4.78788	3.15475	13.8141	13.9188	3.01338	3.6311	6.6963	-1.05894	4.07653	2.61977	7.75525	0.104698	6.55748e-20	4.62007e-05	1.50533e-11	1.35876e-10	0.00321371	0.0627003	261	126	13.4308	13.3126	3.46458	4.36655	-0.118212	0.284304	576	103	13.9878	14.6604	2.77086	2.25756	0.672604	0.0382462
NH4_TG(54:1)	C8-pos		50	62	54	1066	14.6497	9.77631	8.63101	12.1875	2.98917	4.58561	3.81698	3.24361	12.0824	12.5717	3.23856	3.24014	3.55653	-2.46213	2.41123	1.1453	6.01866	0.489316	2.18475e-12	2.58036e-08	5.71614e-06	6.90914e-12	0.135184	0.0078938	261	126	12.2068	12.3874	3.11261	3.51334	0.180586	0.179059	576	103	12.0261	12.7973	3.29515	2.87176	0.771216	0.0126601
NH4_TG(54:2)	C8-pos		50	62	54	1066	18.4365	14.9455	14.0348	16.9544	2.59321	2.90342	2.27412	2.02491	16.8608	17.2965	1.96885	2.1885	2.9196	-1.48217	2.00891	0.910692	4.40177	0.435775	1.26392e-19	4.85899e-06	9.04096e-12	1.20799e-11	0.0500738	0.000710729	261	126	16.9452	17.22	2.21266	2.48192	0.274833	0.100426	576	103	16.8225	17.3901	1.84862	1.7723	0.567618	0.00225473
NH4_TG(54:3)	C8-pos		50	62	54	1066	20.3409	17.3012	16.6707	19.1047	2.49667	2.52906	1.8652	1.86197	19.0071	19.4617	1.8136	1.99276	2.43408	-1.23613	1.80351	0.630567	3.6702	0.454622	3.04517e-19	4.77935e-05	2.57698e-12	1.409e-10	0.23843	0.000557157	261	126	19.2304	19.4748	1.99627	2.24543	0.244407	0.161699	576	103	18.9059	19.4457	1.71676	1.64232	0.539771	0.00289787
NH4_TG(54:4)	C8-pos		50	62	54	1066	19.8375	16.3511	15.4529	18.6031	2.63827	2.78452	2.14629	1.96968	18.5125	18.9342	1.90896	2.14942	3.15022	-1.23443	2.25202	0.898203	4.38465	0.42172	1.67889e-20	3.64318e-05	1.078e-12	1.80855e-11	0.0729269	0.00108015	261	126	18.7332	18.9471	2.16198	2.49902	0.213948	0.159674	576	103	18.4125	18.9185	1.77556	1.63501	0.50594	0.00730156
NH4_TG(54:5)	C8-pos		50	62	54	1066	17.6627	13.3682	11.0605	16.5822	3.00177	3.94851	3.63629	2.2013	16.5607	16.6609	2.06626	2.64047	5.52165	-1.08053	3.21401	2.30763	6.60218	0.100221	5.08387e-23	1.17473e-05	1.05166e-12	9.51905e-13	0.00143057	0.0644487	261	126	16.5359	16.4828	2.32986	3.19293	-0.0531033	0.211287	576	103	16.5719	16.8787	1.93713	1.73319	0.30682	0.233817
NH4_TG(54:6)	C8-pos		50	62	54	1066	17.4213	12.9701	12.0626	16.0121	2.89802	3.62573	2.32402	2.16773	15.9644	16.1862	2.10898	2.36689	3.9495	-1.40919	3.04194	0.907559	5.35869	0.221767	7.08726e-22	5.00685e-06	1.83394e-13	3.0711e-12	0.216073	0.0771966	261	126	15.9009	16.0682	2.36876	2.754	0.167362	0.183345	576	103	15.9933	16.3306	1.98164	1.78592	0.3373	0.173939
NH4_TG(54:7)	C8-pos		50	62	54	1066	14.2749	8.3424	5.77899	12.4069	4.39133	4.64905	3.45625	3.50415	12.4047	12.4151	3.44152	3.732	6.62795	-1.86795	4.06454	2.56341	8.4959	0.0104421	6.87413e-22	2.57551e-06	3.74668e-12	3.7792e-13	0.000411712	0.643321	261	126	11.5079	11.8123	3.92718	4.22308	0.304423	0.256541	576	103	12.8111	13.1526	3.11704	2.87728	0.341534	0.411125
NH4_TG(56:3)	C8-pos		50	62	54	1066	14.2325	8.4978	7.25588	12.4192	4.34651	4.77223	4.02358	3.30009	12.248	13.0449	3.28344	3.29235	5.16327	-1.81335	3.92135	1.24191	6.97662	0.796906	1.96323e-17	9.25749e-07	1.63345e-11	2.28538e-10	0.150748	9.11809e-05	261	126	12.6167	12.9648	3.30184	3.68235	0.348051	0.051313	576	103	12.0809	13.1428	3.26423	2.75584	1.06198	0.00196368
NH4_TG(56:4)	C8-pos		50	62	54	1066	15.0775	8.20475	6.20419	12.9082	4.20495	5.41151	4.45247	3.52004	12.7748	13.3954	3.45308	3.72202	6.70397	-2.16932	4.70341	2.00056	8.8733	0.620594	4.89422e-20	1.43225e-07	6.49377e-12	1.96643e-12	0.0467367	0.000619369	261	126	12.9684	13.1573	3.62463	4.3492	0.188879	0.0737927	576	103	12.6871	13.6868	3.37205	2.76223	0.999643	0.00604535
NH4_TG(56:5)	C8-pos		50	62	54	1066	16.7772	11.0467	7.97538	15.0844	3.18468	5.13662	4.6982	2.93372	15.0532	15.1987	2.75837	3.50536	7.10904	-1.69277	4.03768	3.07136	8.80181	0.145527	3.92757e-22	5.77318e-07	1.77989e-11	1.03695e-13	0.000939392	0.0239484	261	126	14.8569	14.7695	3.1001	4.2483	-0.0874249	0.157664	576	103	15.1421	15.7237	2.58673	2.20058	0.581659	0.0532197
NH4_TG(56:6)	C8-pos		50	62	54	1066	17.9515	12.9607	11.5659	16.5446	3.17027	4.1864	2.99096	2.3888	16.4807	16.7779	2.32534	2.59974	4.97865	-1.40692	3.5839	1.39475	6.38557	0.297146	1.24734e-22	2.79593e-06	7.18307e-13	1.68976e-13	0.0872041	0.0344686	261	126	16.3691	16.6218	2.6835	3.06238	0.252702	0.141252	576	103	16.5313	16.9688	2.14412	1.88356	0.437466	0.124852
NH4_TG(56:7)	C8-pos		50	62	54	1066	17.952	12.8153	10.4893	16.3731	2.88764	4.1797	3.2795	2.51404	16.354	16.4429	2.3927	2.91976	5.88379	-1.57889	3.55778	2.32601	7.46269	0.0888261	4.18957e-24	5.23116e-06	3.15081e-13	8.43769e-15	0.00174832	0.143913	261	126	15.9423	16.0535	2.79349	3.49991	0.111234	0.150937	576	103	16.5406	16.9192	2.16408	1.90475	0.37854	0.193717
NH4_TG(56:8)	C8-pos		50	62	54	1066	16.3172	10.6891	8.81624	14.5485	3.40969	4.31153	2.82295	2.91769	14.5179	14.6605	2.85507	3.14003	5.73225	-1.76873	3.85939	1.87286	7.50098	0.142606	8.29701e-24	3.67965e-06	2.13703e-13	2.84217e-14	0.0220426	0.28876	261	126	13.8961	14.2234	3.30316	3.68056	0.327264	0.171507	576	103	14.7996	15.1952	2.58125	2.21668	0.395573	0.280321
NH4_TG(58:6)	C8-pos		50	62	54	1066	14.1088	7.05916	4.20684	11.1439	4.89008	5.00433	3.61042	4.24831	10.9871	11.7168	4.2047	4.36564	6.93701	-2.96496	4.0847	2.85232	9.90197	0.729641	4.78833e-19	3.28382e-09	7.55675e-10	1.38334e-13	0.000134859	0.00388421	261	126	10.857	11.4164	4.52159	4.98727	0.559437	0.0580732	576	103	11.0461	12.0842	4.05571	3.44571	1.03808	0.038753
NH4_TG(58:7)	C8-pos		50	62	54	1066	13.5656	6.4167	4.58309	10.4298	4.63709	4.57223	2.97735	4.16761	10.2995	10.9064	4.11514	4.32993	5.84675	-3.13576	4.01313	1.83361	8.98251	0.606888	9.98274e-18	4.74742e-09	4.19345e-10	6.68354e-14	0.0135953	0.0204841	261	126	9.98215	10.6456	4.48923	4.78907	0.663415	0.0934326	576	103	10.4432	11.2254	3.92963	3.68977	0.782124	0.0852521
NH4_TG(58:8)	C8-pos	HMDB0005413	50	62	54	1066	15.1923	8.88732	5.27339	13.613	4.35942	5.35041	4.21051	3.74576	13.583	13.7228	3.63929	4.11824	8.33963	-1.57928	4.7257	3.61393	9.91891	0.139856	1.11355e-22	1.99809e-05	7.13382e-12	1.29674e-13	0.000128365	0.10001	261	126	12.5629	13.0515	4.4801	4.89175	0.488649	0.0499843	576	103	14.0452	14.544	3.08127	2.71068	0.498817	0.195683
NH4_TG(58:9)	C8-pos		50	62	54	1066	14.3658	7.05725	5.04129	12.0931	4.26941	5.13971	3.53415	4.03754	12.0384	12.2931	3.956	4.32572	7.0518	-2.27274	5.03584	2.01596	9.32454	0.254772	3.69078e-21	2.30223e-06	8.03921e-13	4.50751e-14	0.0536662	0.120907	261	126	11.11	11.631	4.56336	5.05459	0.521065	0.0945058	576	103	12.459	13.1031	3.57337	3.05165	0.644035	0.15323
niacinamide	HILIC-pos	HMDB0001406	49	62	54	1066	13.7452	13.9279	12.2723	13.5223	2.30982	1.40614	1.79298	1.49904	13.4908	13.6368	1.50751	1.46539	1.24995	-0.222954	-0.405597	1.65555	1.4729	0.146018	1.46292e-07	0.681358	0.0665234	0.00115828	4.73618e-07	0.167258	260	127	13.3678	13.6383	1.4909	1.5079	0.270445	0.0563261	576	103	13.5463	13.635	1.51296	1.41855	0.088714	0.546013
NMMA	HILIC-pos	HMDB0029416	49	62	54	1066	14.6236	13.4187	12.2688	14.9004	1.13677	1.21033	0.725626	1.28382	14.8887	14.9429	1.22429	1.48237	2.63167	0.276865	1.48171	1.14996	2.3548	0.0541666	2.55327e-29	0.0589781	9.38119e-16	1.33227e-15	4.54063e-08	0.191931	260	127	14.8965	15.0366	1.43907	1.63622	0.140126	0.1773	576	103	14.8853	14.8274	1.11526	1.26565	-0.0578489	0.809507
O-methyladenosine	HILIC-pos	HMDB0004326	49	62	54	1066	12.1551	12.5277	10.8994	12.9242	2.01249	1.68403	1.68602	1.49214	12.9665	12.7707	1.41477	1.73959	2.02488	0.769169	0.396508	1.62837	1.25571	-0.195771	1.32808e-17	0.022133	0.110742	6.83507e-05	2.68031e-07	0.242124	260	127	11.9554	12.0568	1.48982	1.79518	0.101372	0.213994	576	103	13.4229	13.651	1.11176	1.18157	0.228099	0.0951391
oleate	C18-neg	HMDB0000207	50	61	54	1064	19.1834	19.1364	18.0489	19.1471	0.666336	1.01945	0.59812	0.783809	19.1625	19.0912	0.762355	0.856568	1.09812	-0.0362961	0.0106195	1.0875	1.13442	-0.0712328	1.2563e-20	0.392039	0.303364	3.52784e-12	3.00409e-11	0.309345	259	127	18.8474	18.8106	0.981902	0.919667	-0.036792	0.827073	575	103	19.3044	19.4372	0.587467	0.619316	0.132838	0.0133904
ornithine	HILIC-pos	HMDB0000214	49	62	54	1066	15.4031	13.0804	13.0241	14.6501	1.65856	1.31474	1.08067	1.37067	14.6045	14.8159	1.32995	1.50092	1.62601	-0.753063	1.56973	0.0562768	2.37907	0.211438	5.75013e-17	0.00217624	9.55426e-17	3.09419e-12	0.889947	0.0649418	260	127	14.8095	15.085	1.34376	1.56174	0.275419	0.0695068	576	103	14.5119	14.4842	1.31438	1.35775	-0.0277359	0.714601
oxalate	HILIC-neg	HMDB0002329	50	62	54	1067	19.6667	19.4927	18.003	19.7588	1.40998	1.35438	1.12181	1.23854	19.8139	19.5584	1.20819	1.32679	1.75583	0.0921084	0.266095	1.48973	1.66372	-0.255473	8.34033e-18	0.826038	0.324321	2.04474e-08	3.42423e-08	0.00235881	261	127	18.8309	18.9256	1.20547	1.22419	0.0946494	0.411393	576	103	20.2592	20.3386	0.909941	0.993793	0.0793848	0.81543
oxypurinol	C18-neg	HMDB0000786	50	61	54	1064	16.5505	15.7496	14.6202	16.0686	1.24072	0.650875	0.659781	0.852246	16.0619	16.0929	0.755087	1.13877	1.44841	-0.481902	0.318966	1.12944	1.93031	0.031047	2.3135e-25	0.0199335	0.00158831	4.68514e-14	1.19549e-12	0.475673	259	127	15.9294	16.187	0.800688	0.983694	0.257655	0.00902016	575	103	16.1215	15.9768	0.726481	1.30057	-0.144687	0.246385
p-cresol glucuronide	C18-neg	HMDB0011686	50	61	54	1064	7.68935	5.99276	6.92206	9.61179	5.04749	5.23922	4.57612	5.39051	9.32657	10.646	5.442	5.07791	2.68973	1.92244	3.61903	-0.9293	0.767291	1.31946	6.321e-06	0.00173129	2.51278e-07	0.167694	0.426164	0.000735895	259	127	11.3131	11.7715	4.3162	4.31524	0.458435	0.292022	575	103	8.43177	9.25828	5.65881	5.6005	0.826503	0.137311
p-hydroxyphenylacetate	C18-neg	HMDB0000020	50	61	54	1064	11.045	10.8581	10.0021	11.5474	1.25094	1.20566	1.37696	1.29978	11.4176	12.0178	1.23215	1.42689	1.54527	0.502333	0.689234	0.856041	1.04294	0.600151	1.30249e-14	0.00191998	6.01973e-05	6.52389e-06	5.72939e-05	5.04413e-09	259	127	11.3198	12.0426	1.2071	1.48125	0.722841	2.07624e-06	575	103	11.4617	11.9871	1.2418	1.36345	0.52543	0.000267441
palmitate	C18-neg	HMDB0000220	50	61	54	1064	27.9465	27.937	27.92	27.9711	0.0766341	0.146468	0.0760233	0.10226	27.9683	27.9814	0.0997598	0.11047	0.0510965	0.0245982	0.0341504	0.016946	0.0264982	0.0131539	0.000427136	0.162411	0.00012051	0.121519	0.809576	0.162126	259	127	28.0188	27.9997	0.121229	0.104995	-0.0191156	0.189781	575	103	27.9455	27.9589	0.0785199	0.11337	0.0133936	0.747435
palmitoleate	C18-neg	HMDB0003229	50	61	54	1064	15.1607	15.2238	14.2131	15.2574	0.67029	1.35309	0.517378	0.873764	15.2672	15.222	0.859757	0.923859	1.04431	0.0966986	0.03361	1.0107	0.947606	-0.045183	8.21495e-20	0.649631	0.0477169	4.38116e-11	8.74382e-10	0.376814	259	127	14.9932	14.952	1.0892	0.954805	-0.0412529	0.993803	575	103	15.3906	15.555	0.70025	0.766374	0.16437	0.01679
palmitoyl-EA	C8-pos	HMDB0002100	50	62	54	1066	13.1699	13.1406	13.0966	13.2612	0.428039	0.238649	0.28713	0.564825	13.2617	13.2594	0.539682	0.649806	0.164581	0.0913459	0.120644	0.0439365	0.0732347	-0.00231164	0.0155631	0.244006	0.368603	0.454344	0.127295	0.44415	261	126	13.163	13.2013	0.223266	0.242683	0.0382899	0.227105	576	103	13.3064	13.3304	0.628095	0.928665	0.0239951	0.569834
pantothenate	HILIC-pos	HMDB0000210	49	62	54	1066	17.3717	17.0838	16.0588	17.4323	0.786683	1.11372	1.07311	1.11538	17.4378	17.4124	1.10481	1.15525	1.37354	0.0605931	0.348563	1.02497	1.31294	-0.0254249	3.1104e-15	0.924994	0.0274664	1.00694e-09	6.87895e-07	0.85654	260	127	16.9139	17.0626	0.965997	1.10083	0.148686	0.177145	576	103	17.6743	17.8436	1.08263	1.07669	0.16936	0.153498
pantothenol	HILIC-pos	HMDB0004231	49	62	54	1066	7.92609	9.43289	10.7197	9.28157	2.75901	2.79254	3.02302	3.18261	9.16329	9.71148	3.14337	3.29265	-1.43815	1.35548	-0.151326	-1.28682	-2.79363	0.548183	0.00133947	0.00247512	0.882516	3.66979e-06	0.0116977	0.0361223	260	127	10.3947	10.7109	2.98976	3.3123	0.316191	0.276891	576	103	8.60746	8.47922	3.05405	2.8303	-0.128242	0.601312
PC(30:0)	C8-pos	HMDB0007869	50	62	54	1066	18.2176	17.094	16.1898	17.8241	1.3716	1.15102	0.976075	1.46302	17.775	18.0037	1.39094	1.69198	1.63429	-0.393493	0.730094	0.9042	2.02779	0.228723	7.78666e-21	0.00254945	2.15289e-07	3.85025e-13	6.45551e-06	0.0119089	261	126	17.7637	17.9807	1.56753	1.95847	0.217009	0.0627455	576	103	17.7801	18.0318	1.30451	1.3028	0.251719	0.0656673
PC(30:1)	C8-pos	HMDB0007870	50	62	54	1066	12.8081	10.7646	7.62777	11.7882	2.69178	2.9763	2.95515	2.53961	11.7107	12.0711	2.44376	2.85077	4.16039	-1.0199	1.02355	3.13684	5.18029	0.360378	2.4291e-18	0.000497062	0.00181343	3.55427e-12	5.06242e-07	0.0148851	261	126	11.8044	11.9625	2.72613	3.09605	0.158077	0.246695	576	103	11.6683	12.204	2.30575	2.52717	0.535691	0.048812
PC(32:0)	C8-pos	HMDB0007871	50	62	54	1066	21.3836	20.0947	19.2058	20.8011	1.27035	1.16737	0.91444	1.45202	20.756	20.9658	1.38779	1.65884	1.59526	-0.582543	0.706352	0.888908	2.1778	0.209838	1.87265e-20	3.64318e-05	2.54114e-06	1.03473e-13	2.54348e-06	0.0111576	261	126	20.6994	20.9575	1.65142	1.90116	0.25812	0.0181114	576	103	20.7817	20.976	1.25096	1.31201	0.194376	0.0993188
PC(32:1)	C8-pos	HMDB0007873	50	62	54	1066	20.0227	18.6898	17.6407	19.3625	1.49976	1.3847	0.946124	1.49607	19.315	19.5361	1.40161	1.79251	1.72185	-0.660164	0.672708	1.04914	2.38201	0.221128	2.19128e-22	0.000131688	1.70487e-07	1.39e-13	9.66535e-07	0.0113914	261	126	19.3868	19.5328	1.57391	2.10974	0.146013	0.110218	576	103	19.2825	19.5402	1.31632	1.31436	0.257754	0.0771725
PC(32:2)	C8-pos	HMDB0007874	50	62	54	1066	14.0554	11.4109	8.30173	12.8631	3.00527	2.87226	3.00383	2.3284	12.8288	12.9884	2.23864	2.63215	4.56132	-1.19232	1.45217	3.10915	5.75364	0.159637	1.78731e-21	2.3647e-05	4.11585e-07	1.6136e-12	2.97135e-07	0.0780519	261	126	13.0129	12.9371	2.63933	2.99979	-0.0758492	0.571157	576	103	12.7453	13.0512	2.02831	2.10985	0.305862	0.211986
PC(34:0)	C8-pos	HMDB0007970	50	62	54	1066	18.4952	17.0198	16.398	17.8541	1.30234	1.16715	0.928431	1.52894	17.8004	18.0502	1.47555	1.69904	1.45609	-0.641141	0.8343	0.62179	2.09723	0.249843	1.18508e-17	1.47047e-05	1.86644e-08	9.09273e-13	0.000677835	0.00430637	261	126	17.7609	18.1153	1.72965	1.95507	0.35444	0.00474323	576	103	17.8183	17.9706	1.34601	1.32549	0.152331	0.20246
PC(34:1)	C8-pos	HMDB0007972	50	62	54	1066	24.0375	22.5481	21.9191	23.2681	1.42667	1.29672	0.903214	1.31146	23.2278	23.4155	1.2465	1.51954	1.34905	-0.769387	0.720074	0.628975	2.11844	0.187685	2.60824e-18	9.62971e-06	1.84918e-08	7.17204e-13	0.00229073	0.0292792	261	126	23.3116	23.4855	1.49631	1.76005	0.173952	0.102653	576	103	23.1899	23.3299	1.11445	1.16257	0.13998	0.279957
PC(34:2)	C8-pos	HMDB0007973	50	62	54	1066	25.7443	22.9568	21.8029	24.5128	2.28369	2.0315	1.37574	1.74497	24.4689	24.6736	1.67215	1.98433	2.70997	-1.23146	1.55607	1.15389	3.94142	0.204758	3.13602e-23	2.89536e-05	5.56268e-13	1.39e-13	0.000171171	0.0893418	261	126	24.9652	24.898	1.96304	2.2924	-0.0672066	0.80994	576	103	24.244	24.3992	1.46981	1.49108	0.155216	0.503721
PC(34:3)	C8-pos	HMDB0008006	50	62	54	1066	15.9332	11.6963	8.90473	14.4611	3.07717	3.56208	3.35161	2.41038	14.4658	14.4439	2.29987	2.78273	5.55638	-1.4721	2.76486	2.79152	7.02848	-0.0218759	2.40232e-23	1.28601e-05	3.13836e-12	1.05249e-13	8.80322e-05	0.425136	261	126	14.7281	14.3972	2.73604	3.26116	-0.330879	0.775558	576	103	14.347	14.5011	2.06398	2.06638	0.154153	0.578381
PC(36:0)	C8-pos	HMDB0008036	50	62	54	1066	16.3115	13.6039	12.5707	15.4624	2.01193	2.19532	1.82151	1.87604	15.4082	15.6604	1.78139	2.18038	2.89165	-0.849166	1.85847	1.03318	3.74082	0.25224	1.95237e-21	1.72074e-05	3.61124e-12	3.60378e-13	0.00584566	0.00894396	261	126	15.3914	15.7508	2.14833	2.50275	0.359392	0.0234238	576	103	15.4158	15.5499	1.58954	1.71117	0.134085	0.251848
PC(36:1)	C8-pos	HMDB0008038	50	62	54	1066	21.3476	19.8356	19.008	20.7149	1.38911	1.35634	0.939369	1.46775	20.6711	20.8747	1.39283	1.70791	1.70686	-0.632771	0.879276	0.827586	2.33963	0.203617	1.4141e-21	4.19096e-05	1.91903e-09	3.33289e-13	8.31031e-05	0.0266059	261	126	20.6677	20.9249	1.65903	1.98408	0.25722	0.0405447	576	103	20.6727	20.8134	1.25538	1.29966	0.140708	0.285578
PC(36:2)	C8-pos	HMDB0008039	50	62	54	1066	22.3808	20.041	18.8685	21.252	1.88863	1.73389	1.19114	1.61404	21.2096	21.407	1.54647	1.83546	2.38343	-1.12881	1.21097	1.17246	3.51225	0.197455	6.62024e-24	1.99916e-06	4.66706e-11	6.63913e-14	1.08153e-05	0.0607953	261	126	21.478	21.5303	1.83009	2.11953	0.0522682	0.382247	576	103	21.0879	21.2562	1.38389	1.40831	0.168283	0.364994
PC(36:3)	C8-pos	HMDB0008105	50	62	54	1066	20.8225	18.3778	17.1855	19.7028	2.03295	1.90604	1.33112	1.6856	19.675	19.8043	1.6247	1.89202	2.51735	-1.11971	1.325	1.19235	3.63706	0.129213	2.75427e-23	1.34536e-05	9.3862e-11	1.68976e-13	0.000109349	0.251849	261	126	20.0293	19.9651	1.9715	2.17641	-0.0642356	0.852291	576	103	19.5145	19.6075	1.41333	1.45804	0.0930074	0.736901
PC(36:4)	C8-pos	HMDB0008138	50	62	54	1066	21.6741	19.5107	18.2582	20.6335	1.95034	1.77314	1.26815	1.55323	20.6354	20.6265	1.4895	1.77031	2.37522	-1.0406	1.12275	1.25247	3.41581	-0.00892453	2.63754e-23	2.84996e-05	1.59364e-09	1.39e-13	2.65806e-05	0.965705	261	126	20.6961	20.6466	1.8428	2.03002	-0.0495755	0.866764	576	103	20.6078	20.6018	1.29912	1.39787	-0.00599467	0.666969
PC(38:2)	C8-pos	HMDB0008270	50	62	54	1066	17.7976	15.8621	14.69	17.107	1.64071	1.6145	1.25887	1.79795	17.051	17.312	1.72468	2.03456	2.41701	-0.690565	1.24494	1.17207	3.10758	0.260999	4.19882e-24	0.000142651	2.5059e-11	1.68976e-13	1.19742e-05	0.0101468	261	126	17.1946	17.4129	1.97886	2.37873	0.218302	0.0661042	576	103	16.9859	17.1885	1.59387	1.51348	0.202612	0.210492
PC(38:3)	C8-pos	HMDB0008047	50	62	54	1066	19.7615	17.727	16.4467	18.9167	1.80444	1.751	1.31576	1.6642	18.8963	18.9912	1.60809	1.85682	2.47	-0.844762	1.18971	1.28029	3.31476	0.094902	3.65404e-24	4.83486e-05	7.90221e-10	2.15605e-13	2.23832e-05	0.267409	261	126	19.0678	19.0624	1.94198	2.14133	-0.00542765	0.532915	576	103	18.8186	18.9042	1.42656	1.44002	0.0855695	0.627395
PC(38:4)	C8-pos	HMDB0008048	50	62	54	1066	21.5715	19.7038	18.5417	20.6914	1.6852	1.59099	1.16351	1.53275	20.69	20.6964	1.46347	1.76654	2.14963	-0.880195	0.987514	1.16212	3.02983	0.00643771	2.35648e-23	2.31801e-05	3.43515e-08	1.32339e-13	1.58039e-05	0.870025	261	126	20.6592	20.6764	1.79939	2.05257	0.0172188	0.494785	576	103	20.7039	20.7209	1.28423	1.34589	0.0169519	0.81289
PC(38:6)	C8-pos	HMDB0007991	50	62	54	1066	20.4047	17.9224	16.6154	19.2842	2.13172	1.92753	1.41187	1.71183	19.3071	19.2006	1.61739	2.02166	2.66884	-1.12048	1.36178	1.30706	3.78932	-0.106497	9.86347e-24	0.000128839	3.79765e-12	4.4631e-14	1.97799e-05	0.666962	261	126	19.1965	19.127	1.91479	2.40177	-0.069407	0.697366	576	103	19.3572	19.2905	1.46199	1.4324	-0.0666821	0.474606
PC(40:6)	C8-pos	HMDB0008057	50	62	54	1066	19.8108	17.6789	16.3928	18.8392	1.83877	1.7484	1.32292	1.61992	18.8541	18.7847	1.55515	1.8401	2.44643	-0.971575	1.16027	1.28615	3.418	-0.0693796	1.06244e-23	5.47682e-05	7.05163e-10	5.44009e-14	1.19742e-05	0.721873	261	126	18.6574	18.6848	1.88669	2.13632	0.0273153	0.43272	576	103	18.9432	18.907	1.37157	1.39579	-0.0361962	0.611624
PC(40:9)	C8-pos	HMDB0008731	50	62	54	1066	17.6229	14.8832	13.2036	16.4158	2.30974	2.08281	1.81428	1.86972	16.4419	16.3204	1.78457	2.15416	3.21214	-1.2071	1.53255	1.67959	4.41924	-0.121448	4.97491e-24	0.000133742	5.08408e-12	2.84217e-14	4.46696e-06	0.593763	261	126	16.2425	16.2208	2.18976	2.54304	-0.0216398	0.675968	576	103	16.5322	16.4422	1.56072	1.5557	-0.0899836	0.420194
PC(P-34:0)/PC(O-34:1)	C8-pos	HMDB0011208	50	62	54	1066	19.7783	17.8429	17.0432	19.2734	1.48502	1.39117	0.973819	1.66656	19.2142	19.4899	1.57703	1.94795	2.23023	-0.504921	1.43054	0.799696	2.73516	0.275792	1.37122e-24	0.00116884	6.05373e-16	1.45883e-13	8.50394e-05	0.00519433	261	126	19.5219	19.7079	1.75921	2.26982	0.186046	0.0920865	576	103	19.0747	19.2233	1.46766	1.4274	0.148573	0.265415
PC(P-34:1)/PC(O-34:2)	C8-pos	HMDB0011210	50	62	54	1066	18.7564	17.0497	16.84	18.2927	1.42477	1.3495	1.06448	1.47369	18.2424	18.4764	1.39593	1.7194	1.45271	-0.463692	1.24301	0.209697	1.9164	0.233948	7.672e-16	0.00371818	1.21861e-14	9.99911e-11	0.471815	0.0132655	261	126	18.3973	18.5836	1.56961	2.00943	0.186266	0.142833	576	103	18.1722	18.3452	1.30509	1.27608	0.172961	0.157465
PC(P-34:2)/PC(O-34:3)	C8-pos	HMDB0011211	50	62	54	1066	16.7951	13.4172	12.3526	15.7049	2.2216	2.53639	2.04801	1.91365	15.6813	15.7912	1.82112	2.22162	3.35228	-1.09014	2.28767	1.0646	4.44242	0.109951	1.4205e-22	2.81079e-05	1.14791e-14	1.95621e-13	0.0283942	0.244606	261	126	16.1058	16.0238	2.12038	2.594	-0.0819883	0.686992	576	103	15.4889	15.5067	1.63402	1.62412	0.0177769	0.920065
PC(P-34:3)/PC(O-34:4)	C8-pos	HMDB0011212	50	62	54	1066	12.5009	7.88754	6.05818	11.6542	3.30241	3.12731	2.41174	2.95291	11.596	11.8668	2.80751	3.43089	5.59601	-0.846728	3.76665	1.82936	6.44273	0.270813	4.37149e-24	0.00305113	1.06761e-16	1.1724e-13	0.000258281	0.00903959	261	126	11.7886	12.0376	3.1336	3.83127	0.248946	0.0490298	576	103	11.5087	11.658	2.64488	2.87107	0.149219	0.352408
PC(P-36:0)/PC(O-36:1)	C8-pos	HMDB0011241	50	62	54	1066	16.8296	13.5256	12.8852	15.5039	1.93578	1.92618	1.45075	1.7955	15.4152	15.828	1.70524	2.06452	2.61865	-1.32571	1.97827	0.640385	3.94436	0.412769	1.93758e-22	1.84677e-07	1.53678e-17	2.57572e-14	0.00928511	0.000847738	261	126	15.7631	16.147	1.96357	2.29025	0.383905	0.036111	576	103	15.2576	15.4377	1.55064	1.67922	0.180109	0.160369
PC(P-36:1)/PC(O-36:2)	C8-pos	HMDB0011243	50	62	54	1066	17.921	15.1411	14.1072	16.8474	1.89684	1.61388	1.20564	1.79788	16.7762	17.1074	1.69763	2.10828	2.7402	-1.07359	1.70625	1.03394	3.81379	0.331155	2.63994e-25	4.8642e-06	3.83782e-16	1.55431e-14	5.08899e-05	0.00287874	261	126	17.1061	17.3773	1.93909	2.43482	0.271251	0.0442932	576	103	16.6268	16.7771	1.55504	1.57172	0.150383	0.29478
PC(P-36:2)/PC(O-36:3)	C8-pos	HMDB0011244	50	62	54	1066	16.2102	14.2706	14.0043	15.5831	1.64138	1.64066	1.14021	1.41668	15.538	15.7476	1.34172	1.6551	1.57877	-0.627187	1.31251	0.266257	2.20596	0.209575	1.87075e-16	0.000744805	7.919e-14	5.9474e-11	0.524446	0.0248234	261	126	15.7021	15.8798	1.62149	1.90276	0.177632	0.172573	576	103	15.4637	15.5859	1.18773	1.28001	0.122265	0.284105
PC(P-36:3)/PC(O-36:4)	C8-pos	HMDB0011310	50	62	54	1066	16.6051	14.3266	12.9009	16.1044	1.86912	1.76283	1.62861	1.76612	16.0457	16.319	1.68569	2.02285	3.20347	-0.500721	1.77775	1.42572	3.70419	0.273286	3.00971e-25	0.00122537	6.02109e-15	2.05391e-13	1.39372e-05	0.00828902	261	126	16.3537	16.5592	1.96677	2.26533	0.205473	0.102245	576	103	15.9061	16.0252	1.52306	1.64298	0.119029	0.308563
PC(P-36:4)/PC(O-36:5)_A	C8-pos	HMDB0011221	50	62	54	1066	12.6411	7.55672	4.41617	11.1968	3.80504	3.83368	2.78931	3.44658	11.2936	10.8427	3.31429	3.87945	6.78058	-1.44434	3.64004	3.14054	8.22492	-0.450917	1.9462e-24	5.8966e-05	2.62228e-12	9.23706e-14	1.1209e-06	0.420567	261	126	10.2507	10.4485	4.05761	4.3955	0.197848	0.265848	576	103	11.7662	11.3249	2.79434	3.08831	-0.441282	0.196159
PC(P-36:4)/PC(O-36:5)_B	C8-pos	HMDB0011220	50	62	54	1066	18.5206	16.4952	15.0087	17.7108	1.65773	1.69165	1.35409	1.6324	17.6822	17.8152	1.56537	1.85702	2.70216	-0.809822	1.21557	1.48658	3.51198	0.133007	3.02175e-24	1.87385e-05	6.31422e-09	4.24105e-14	1.511e-06	0.117799	261	126	17.7782	17.8749	1.90191	2.13141	0.0967007	0.281295	576	103	17.6388	17.7423	1.38597	1.45994	0.103514	0.451013
PC(P-38:3)/PC(O-38:4)	C8-pos	HMDB0011252	50	62	54	1066	16.7028	14.7192	12.1229	16.723	2.009	2.09582	2.1768	2.00619	16.6978	16.8148	1.88708	2.39415	4.60008	0.0201712	2.00375	2.59633	4.57991	0.116943	4.93957e-28	0.207432	3.48948e-14	1.39e-13	3.2838e-09	0.0440964	261	126	17.1126	17.1134	2.22298	2.68721	0.000790655	0.227852	576	103	16.5099	16.4495	1.68213	1.92831	-0.0603995	0.841784
PC(P-38:5)/PC(O-38:6)	C8-pos	HMDB0011319	50	62	54	1066	16.6791	15.1659	11.8765	16.8784	1.84516	1.82909	2.10725	1.94566	16.9053	16.7801	1.84062	2.29086	5.00188	0.199301	1.71247	3.28941	4.80258	-0.125222	1.71781e-29	0.995343	2.97709e-12	1.39888e-14	3.37952e-13	0.766301	261	126	16.693	16.6966	2.24203	2.67268	0.0035856	0.22395	576	103	17.0015	16.8822	1.61958	1.71983	-0.119294	0.612389
PC(P-38:6)/PC(O-38:7)	C8-pos	HMDB0011229	50	62	54	1066	15.5926	13.6985	10.5091	14.9853	1.80756	1.94475	2.55626	1.85342	14.9885	14.9736	1.77894	2.10759	4.47624	-0.607283	1.2868	3.18944	5.08352	-0.0149033	1.07398e-26	0.0013545	4.53734e-08	6.21725e-15	1.13261e-10	0.438259	261	126	14.7595	14.8303	2.2123	2.44977	0.0708636	0.254099	576	103	15.0923	15.1489	1.53409	1.58681	0.0566019	0.698387
PC(P-40:6)/PC(O-40:7)	C8-pos	HMDB0011294	50	62	54	1066	14.9703	12.0456	9.93146	14.2948	2.18024	2.62748	2.45186	2.1933	14.2836	14.3357	2.06062	2.62659	4.36331	-0.67555	2.24916	2.11415	5.03886	0.0520793	9.6367e-25	0.00119491	1.20561e-12	1.88738e-14	4.19948e-05	0.0785442	261	126	14.2837	14.3689	2.53995	3.0775	0.08516	0.0869618	576	103	14.2835	14.295	1.80455	1.95233	0.0115169	0.830284
PE(32:0)	C8-pos	HMDB0008923	50	62	54	1066	9.22353	6.21269	4.6023	8.50381	2.90827	2.72082	1.53021	2.98031	8.34588	9.08109	2.88481	3.24787	3.90151	-0.719712	2.29112	1.61039	4.62122	0.73521	2.68038e-19	0.0271402	5.94345e-09	4.18998e-13	0.000119794	0.000752534	261	126	8.12043	8.90567	3.23867	3.60763	0.785246	0.0163957	576	103	8.44803	9.29567	2.70616	2.74683	0.847637	0.00926476
PE(34:0)	C8-pos	HMDB0008925	50	62	54	1066	15.5735	14.4782	13.0779	15.3596	1.57218	1.36917	1.20957	1.60451	15.2943	15.5981	1.54402	1.79202	2.28169	-0.213946	0.881358	1.40034	2.49564	0.303779	4.67749e-24	0.0258256	7.02563e-07	1.86295e-13	9.18327e-09	0.00200397	261	126	15.189	15.5614	1.85572	2.01625	0.37236	0.0147093	576	103	15.342	15.643	1.37901	1.48075	0.300962	0.0198114
PE(36:0)	C8-pos	HMDB0008991	50	62	54	1066	15.2149	13.7783	12.467	14.7323	1.79143	1.65081	1.59542	1.65904	14.6655	14.9768	1.6078	1.81708	2.26534	-0.48259	0.953991	1.31135	2.74793	0.311305	1.76599e-20	0.000568614	7.74023e-07	7.52065e-13	1.24381e-06	0.000970539	261	126	14.3837	14.8695	1.92122	2.06041	0.485849	0.00131646	576	103	14.7931	15.1079	1.42724	1.46503	0.314788	0.0163226
PE(36:1)	C8-pos	HMDB0008993	50	62	54	1066	14.9215	8.68143	7.51706	11.5881	3.02774	3.27665	2.62902	2.80788	11.4068	12.2506	2.76209	2.87964	4.07102	-3.33343	2.90665	1.16437	7.40444	0.843805	1.45637e-19	5.95746e-13	2.26118e-12	1.77636e-15	0.0207539	7.33351e-05	261	126	12.1953	12.6371	2.70923	3.12393	0.441864	0.105336	576	103	11.0495	11.7778	2.71352	2.48315	0.728251	0.00991166
PE(36:2)	C8-pos	HMDB0008994	50	62	54	1066	14.4787	8.65806	7.3319	11.8435	2.92206	3.89355	3.62374	2.81642	11.6631	12.5026	2.77492	2.87439	4.51157	-2.63525	3.18541	1.32616	7.14682	0.839462	1.95435e-17	3.37187e-10	7.89164e-12	7.83817e-14	0.0502627	4.94998e-06	261	126	12.6003	12.7367	2.82619	3.29978	0.136467	0.229536	576	103	11.2385	12.2162	2.6466	2.23022	0.977675	0.000452968
PE(36:3)	C8-pos	HMDB0009060	50	62	54	1066	11.6684	9.74155	6.64548	11.1204	2.48988	2.50091	2.22935	2.62347	11.0409	11.4109	2.51311	2.9805	4.4749	-0.548005	1.37883	3.09607	5.02291	0.370026	5.43045e-23	0.0292237	4.19188e-06	2.2693e-13	1.80423e-09	0.00169112	261	126	10.5931	11.189	3.1487	3.42654	0.595958	0.0100859	576	103	11.2438	11.6823	2.13711	2.30934	0.438532	0.0183736
PE(36:4)	C8-pos	HMDB0008937	50	62	54	1066	12.4474	7.33209	6.02904	10.3791	3.68928	3.7124	2.66871	3.19943	10.2249	10.9429	3.14556	3.33585	4.35006	-2.06831	3.04702	1.30304	6.41837	0.718013	1.32533e-17	1.57778e-06	7.78704e-11	4.52149e-12	0.0582799	0.000761747	261	126	11.0394	11.312	3.28979	3.61289	0.272592	0.18575	576	103	9.85576	10.4913	3.00905	2.9161	0.635532	0.0557398
PE(38:2)	C8-pos	HMDB0008942	50	62	54	1066	20.1816	17.6673	16.1952	19.054	2.05991	2.11453	1.75093	1.71428	19.0112	19.2105	1.65366	1.91544	2.8588	-1.12754	1.38671	1.47209	3.98634	0.19933	4.06356e-23	2.70167e-05	1.75387e-10	6.63913e-14	4.73967e-05	0.058467	261	126	19.0354	19.1744	1.97065	2.21493	0.139008	0.271665	576	103	19.0003	19.2547	1.48979	1.4783	0.254486	0.145265
PE(38:4)	C8-pos	HMDB0009003	50	62	54	1066	15.7654	13.0743	12.4163	14.1452	1.7436	1.88352	1.50456	1.6329	14.0712	14.4154	1.56167	1.84903	1.72887	-1.62017	1.07092	0.657946	3.34904	0.344199	4.19774e-15	5.64506e-10	5.58965e-08	3.33289e-13	0.01922	0.00394942	261	126	14.4328	14.6824	1.84265	2.06929	0.249647	0.097353	576	103	13.9074	14.0889	1.38721	1.48294	0.181436	0.329754
PE(38:6)	C8-pos	HMDB0009102	50	62	54	1066	14.2003	11.0371	10.4524	12.3095	2.4549	2.85103	2.58358	2.2143	12.2483	12.533	2.16224	2.38667	1.85706	-1.89083	1.27235	0.584713	3.74789	0.284689	8.87417e-09	4.00331e-08	3.81521e-06	7.71423e-11	0.339689	0.0302166	261	126	12.0523	12.499	2.65653	2.69506	0.446731	0.03791	576	103	12.3372	12.5746	1.89237	1.95659	0.237455	0.28607
PE(40:6)	C8-pos	HMDB0009012	50	62	54	1066	14.8611	13.8529	14.025	12.9355	1.63696	1.57576	1.2116	2.23385	12.9508	12.8795	2.1646	2.47484	-1.08952	-1.92559	-0.91737	-0.17215	0.836068	-0.0713412	0.000227834	4.12137e-12	0.00134323	0.000320898	0.777731	0.648914	261	126	12.5291	12.7452	2.15898	2.59127	0.216083	0.0278121	576	103	13.1419	13.0438	2.1418	2.32647	-0.0981476	0.679709
PE(P-34:1)/PE(O-34:2)	C8-pos	HMDB0008952	50	62	54	1066	15.6825	11.2187	11.1591	13.2787	2.39517	1.8384	1.77456	1.855	13.1474	13.7587	1.76835	2.07673	2.11964	-2.40375	2.06001	0.0596307	4.52339	0.611231	7.17313e-15	2.10343e-12	1.12245e-17	2.70894e-14	0.940437	9.28563e-06	261	126	13.6608	14.0004	1.96914	2.36028	0.339637	0.0607188	576	103	12.9148	13.4629	1.61843	1.62872	0.548092	0.00409622
PE(P-36:1)/PE(O-36:2)	C8-pos	HMDB0009082	50	62	54	1066	18.2446	13.7029	13.4639	15.5895	2.35118	1.83658	1.72045	1.78842	15.4922	15.945	1.70568	2.02755	2.12562	-2.65507	1.88654	0.239078	4.78069	0.45273	6.153e-15	7.88258e-14	2.23991e-14	1.15463e-14	0.673099	0.000164847	261	126	15.7873	16.1068	1.87035	2.33079	0.319596	0.0436289	576	103	15.3586	15.7469	1.60957	1.56833	0.388379	0.0180783
PE(P-36:2)/PE(O-36:3)	HILIC-pos	HMDB0011441	49	62	54	1066	14.1958	9.17857	8.5572	11.6658	2.51952	2.49857	2.59166	2.12647	11.5315	12.1541	2.03574	2.3692	3.10861	-2.52995	2.48723	0.621376	5.63856	0.622681	4.1424e-16	4.33784e-11	1.55243e-14	2.37588e-14	0.247781	5.38847e-06	260	127	11.8212	12.2668	2.45539	2.7989	0.445559	0.0247118	576	103	11.4006	12.0152	1.80205	1.69989	0.614576	0.00122233
PE(P-36:4)/PE(O-36:5)	C8-pos	HMDB0011410	50	62	54	1066	16.6355	13.1895	12.1529	15.0101	2.04317	1.52945	1.35521	1.79462	14.9286	15.308	1.69066	2.10945	2.85717	-1.62537	1.82065	1.03652	4.48254	0.379386	4.75613e-25	1.32301e-08	2.39059e-14	2.44249e-15	0.000270608	0.00581722	261	126	15.3901	15.6442	2.06518	2.47464	0.254111	0.196281	576	103	14.7195	14.8967	1.44458	1.45992	0.17721	0.239869
PE(P-38:4)/PE(O-38:5)	C8-pos	HMDB0011386	50	62	54	1066	14.3956	10.3584	10.0826	12.5659	2.68795	2.6988	2.27464	2.5457	12.4211	13.0952	2.46561	2.76085	2.48331	-1.82967	2.20753	0.275782	4.31298	0.674078	5.46853e-13	4.76765e-08	3.96049e-11	2.01594e-12	0.598904	0.000147827	261	126	13.4709	13.7971	2.43376	2.8758	0.326199	0.0915251	576	103	11.9454	12.2365	2.33097	2.35577	0.291081	0.206636
PE(P-38:5)/PE(O-38:6)	C8-pos	HMDB0011387	50	62	54	1066	15.6376	12.4323	11.1781	14.2216	2.11134	1.8032	1.9562	1.81097	14.1613	14.4423	1.71623	2.11113	3.04351	-1.41595	1.78937	1.25414	4.45946	0.281042	4.83838e-23	3.43114e-07	5.96985e-13	7.32747e-14	0.000396659	0.0145458	261	126	14.3639	14.659	2.13325	2.5018	0.29508	0.0946426	576	103	14.0694	14.1772	1.48244	1.47077	0.107789	0.412843
PE(P-38:6)/PE(O-38:7)	C8-pos	HMDB0011420	50	62	54	1066	15.8317	13.7754	13.2735	14.7972	1.49666	1.22622	1.28986	1.46893	14.768	14.904	1.38424	1.74316	1.52376	-1.03448	1.02183	0.501927	2.55824	0.136019	9.99302e-15	1.50533e-06	2.29807e-10	1.45683e-12	0.0463116	0.206463	261	126	14.7972	15.0011	1.73706	2.05951	0.20392	0.107543	576	103	14.7548	14.7853	1.19203	1.25231	0.0305074	0.741224
PE(P-40:6)/PE(O-40:7)	C8-pos	HMDB0011394	50	62	54	1066	16.576	15.5929	15.499	15.6525	1.31518	0.962694	1.13246	1.37645	15.6812	15.5477	1.28349	1.672	0.153542	-0.92347	0.0595637	0.0939787	1.07701	-0.13342	0.266816	1.12227e-06	0.504323	2.5607e-05	0.622295	0.62617	261	126	15.4599	15.5082	1.46778	1.92773	0.0482324	0.115614	576	103	15.7814	15.5961	1.17842	1.3002	-0.185256	0.0655874
pentadecanoate	C18-neg	HMDB0000826	50	61	54	1064	15.9014	15.9162	15.8389	15.9247	0.0842004	0.189454	0.0972288	0.135237	15.9248	15.9244	0.122787	0.173364	0.0858672	0.023356	0.00850152	0.0773657	0.0625112	-0.000397809	1.07391e-09	0.52831	0.0772721	9.22555e-05	0.00019838	0.0518802	259	127	15.8904	15.8922	0.128251	0.16389	0.00176948	0.329417	575	103	15.9403	15.9641	0.117101	0.177232	0.0238364	0.439382
PGF2alpha	C18-neg	HMDB0001139	50	61	54	1064	15.3828	14.7874	14.6745	15.5265	1.48614	1.31068	0.656881	1.20238	15.5146	15.5698	1.20406	1.19791	0.852031	0.143705	0.739109	0.112922	0.708326	0.0552317	5.23726e-09	0.105211	5.38374e-07	0.00264907	0.835737	0.468432	259	127	15.7582	15.7317	1.04321	1.07949	-0.0265172	0.8754	575	103	15.4048	15.3702	1.25535	1.30741	-0.0346237	0.774065
phenylacetylglutamine	HILIC-pos	HMDB0006344	49	62	54	1066	17.8617	17.1181	16.8301	19.1655	1.80094	1.79563	1.76003	2.0838	19.0074	19.7402	2.03122	2.1742	2.33543	1.30377	2.04739	0.288047	1.03167	0.732781	1.94123e-15	6.62552e-06	8.85004e-14	0.000704984	0.23843	1.84045e-06	260	127	19.6353	20.1732	1.97104	2.18246	0.537944	0.0143438	576	103	18.724	19.2062	1.99569	2.05124	0.482227	0.0131828
phenylalanine	HILIC-pos	HMDB0000159	49	62	54	1066	27.3513	25.3094	25.1083	26.706	1.26045	0.982263	1.0005	1.17422	26.6203	27.0176	1.13786	1.2518	1.59774	-0.645338	1.39658	0.201156	2.24307	0.397375	5.86201e-19	0.000867654	9.5632e-18	1.20792e-13	0.210981	4.87846e-06	260	127	26.5922	27.103	1.18442	1.33265	0.510723	0.000169319	576	103	26.6329	26.9124	1.11703	1.14193	0.279513	0.0133042
phenyllactate	C18-neg	HMDB0000779	50	61	54	1064	14.4997	15.1051	12.3918	14.5301	1.79032	2.12038	1.89578	1.63732	14.3361	15.2337	1.54745	1.7605	2.13836	0.030464	-0.574935	2.7133	2.1079	0.8976	1.00443e-13	0.550004	0.0582282	3.5022e-07	1.95013e-09	9.54792e-15	259	127	14.6931	15.4318	1.64792	1.83739	0.738719	7.28575e-06	575	103	14.1753	14.9894	1.47346	1.63674	0.814129	1.01736e-06
pipecolic acid	HILIC-pos	HMDB0000070	49	62	54	1066	11.7624	10.5751	10.0379	12.5718	1.41036	1.09986	1.26263	1.79502	12.4694	12.944	1.75231	1.9003	2.53393	0.809427	1.99667	0.537264	1.72451	0.47463	1.00054e-20	0.00144832	1.22225e-17	6.71354e-09	0.00335178	0.00122025	260	127	12.8647	13.2906	1.88671	2.09437	0.425978	0.0324093	576	103	12.291	12.5166	1.65925	1.53454	0.22567	0.247255
piperine	HILIC-pos	HMDB0029377	49	62	54	1066	9.60663	7.38056	6.61935	8.8237	3.96521	3.2678	2.95894	3.60822	9.07549	7.90849	3.63347	3.367	2.20434	-0.78293	1.44313	0.76121	2.98728	-1.167	1.48473e-05	0.15766	0.00195874	4.89526e-05	0.250423	1.72496e-05	260	127	7.7948	7.41536	3.40025	3.083	-0.379447	0.407675	576	103	9.65357	8.51653	3.58992	3.61033	-1.13705	0.00365297
proline	HILIC-pos	HMDB0000162	49	62	54	1066	18.0713	15.6359	13.3544	18.0205	2.13634	1.73164	1.09402	2.13623	17.9866	18.1438	2.0579	2.4004	4.66605	-0.0508401	2.3846	2.28145	4.71689	0.157242	1.12807e-30	0.900705	1.08492e-15	6.66134e-16	1.84341e-12	0.104168	260	127	18.252	18.2752	2.27103	2.68521	0.0232204	0.424056	576	103	17.8668	17.9818	1.94436	1.9953	0.115053	0.617758
proline-betaine	HILIC-pos	HMDB0004827	49	62	54	1066	16.3759	16.2298	14.2377	16.6858	2.24884	2.93552	2.39936	2.916	16.8777	15.9884	2.86959	2.98269	2.44813	0.309858	0.455967	1.99216	2.13827	-0.889308	5.21403e-09	0.582699	0.273432	2.17526e-05	0.000328011	3.00355e-05	260	127	15.7588	15.3134	2.68793	2.85929	-0.445426	0.0610436	576	103	17.3827	16.8206	2.8075	2.93386	-0.562107	0.0862997
pseudouridine	HILIC-pos	HMDB0000767	49	62	54	1066	19.6375	19.4114	19.4876	19.5683	0.539563	0.661096	0.823004	0.660061	19.5088	19.7846	0.580332	0.859211	0.0807165	-0.0691743	0.156913	-0.0761964	0.149891	0.275867	0.133994	0.179642	0.209115	0.0663882	0.727318	0.000160477	260	127	19.4648	19.8547	0.672771	0.988302	0.389906	0.000572318	576	103	19.5286	19.6982	0.532847	0.661217	0.169612	0.052785
pterin	HILIC-pos	HMDB0000802	49	62	54	1066	12.1997	8.3628	7.87157	11.3634	1.93076	2.75753	2.87988	2.16351	11.5433	10.7094	1.98099	2.62905	3.49181	-0.83636	3.00058	0.49123	4.32817	-0.833842	9.90214e-20	0.00343346	1.88468e-18	5.19584e-13	0.328189	2.86466e-05	260	127	11.1047	10.6369	2.19842	2.68647	-0.467851	0.182164	576	103	11.7413	10.7989	1.84271	2.5667	-0.94232	0.000636646
putrescine	HILIC-pos	HMDB0001414	49	62	54	1066	9.90661	10.4588	9.67952	10.3206	1.5026	1.20606	0.900013	1.27964	10.355	10.1954	1.23968	1.41126	0.641059	0.41396	-0.138222	0.77928	0.227099	-0.159633	7.75576e-05	0.0271023	0.266208	0.517531	0.000158379	0.255266	260	127	9.84467	10.0381	1.2735	1.47828	0.193466	0.109648	576	103	10.5854	10.3893	1.15337	1.30507	-0.196111	0.399743
pyridoxamine	HILIC-pos	HMDB0001431	49	62	54	1066	14.1859	12.0195	11.1851	13.805	1.67996	1.26238	1.02654	1.55792	13.7953	13.8403	1.49112	1.78293	2.61994	-0.380858	1.78547	0.834467	3.0008	0.0450442	2.71868e-25	0.16235	1.66129e-17	3.10862e-14	0.000217922	0.474073	260	127	13.6005	13.9045	1.87104	2.05016	0.30398	0.0789929	576	103	13.8832	13.7612	1.27555	1.39041	-0.12197	0.335195
pyridoxine	HILIC-pos	HMDB0000239	49	62	54	1066	5.97793	6.65122	4.92732	6.27418	2.50436	2.68789	2.83288	3.21219	6.21396	6.49307	3.19242	3.2808	1.34685	0.296251	-0.377044	1.7239	1.0506	0.279113	0.00323258	0.859806	0.0810703	0.0317433	0.000523462	0.18938	260	127	6.26849	6.76493	3.32423	3.30779	0.496444	0.178389	576	103	6.18934	6.15786	3.13375	3.23171	-0.0314831	0.875373
pyroglutamic acid	HILIC-pos	HMDB0000267	49	62	54	1066	13.2521	13.3167	12.1988	13.4007	0.836573	1.33752	1.05899	0.915234	13.4032	13.3914	0.89512	0.986902	1.20186	0.148555	0.08398	1.11788	1.05331	-0.0118029	2.11435e-18	0.244331	0.745463	1.46284e-08	5.3034e-06	0.753124	260	127	12.7567	12.9989	0.749799	0.875994	0.242241	0.00509731	576	103	13.695	13.8753	0.797488	0.900259	0.180295	0.0504929
pyruvate	HILIC-neg	HMDB0000243	50	62	54	1067	25.2484	22.7916	23.5382	23.506	1.3171	1.20322	0.602488	0.8492	23.4449	23.7281	0.809625	0.949079	-0.0322547	-1.74242	0.714392	-0.746647	1.71017	0.283221	0.666899	0	5.66158e-06	6.77667e-11	0.00160576	4.54654e-05	261	127	23.7444	24.0116	0.609507	0.864898	0.267206	0.00492916	576	103	23.3092	23.3786	0.851998	0.935333	0.0694282	0.441247
quinolinate	HILIC-neg	HMDB0000232	50	62	54	1067	21.1353	21.8582	16.4112	23.01	2.13748	1.44569	3.40133	1.82939	23.0858	22.7338	1.68148	2.27142	6.59872	1.87464	1.15179	5.44693	4.72408	-0.352039	1.71695e-29	6.8441e-11	5.28435e-12	1.44538e-11	2.22045e-16	0.892955	261	127	23.0432	22.7843	1.85071	2.53747	-0.258853	0.297244	576	103	23.1052	22.6715	1.60026	1.90324	-0.433673	0.0921506
ribothymidine	HILIC-pos	HMDB0000884	49	62	54	1066	14.6606	13.9058	14.3214	14.526	0.791893	1.01014	0.78246	0.70144	14.5119	14.5773	0.703143	0.69432	0.204672	-0.134588	0.620184	-0.415512	0.33926	0.0654039	0.046599	0.0158382	7.23774e-12	0.0145527	0.0181093	0.269631	260	127	14.3218	14.5077	0.798442	0.803021	0.185928	0.0251239	576	103	14.5978	14.6632	0.638028	0.521791	0.0654301	0.349331
S-methyl-L-cysteine-S-oxide	HILIC-pos	HMDB0029432	49	62	54	1066	16.4284	16.3428	16.4038	16.3511	0.264107	0.645217	0.340975	0.397884	16.3541	16.3406	0.410513	0.348761	-0.0526293	-0.0772151	0.00837773	-0.061007	0.0245858	-0.0134808	0.237373	0.155902	0.0279343	0.942093	0.610608	0.588999	260	127	16.2656	16.3048	0.391189	0.380336	0.0392262	0.499035	576	103	16.394	16.3847	0.413105	0.301386	-0.00932318	0.97694
salicylate	C18-neg	HMDB0001895	50	61	54	1064	11.2141	10.7479	10.853	11.1638	1.59445	0.743535	0.620584	1.19468	11.1487	11.2186	1.22699	1.07007	0.310828	-0.0502699	0.415883	-0.105055	0.361098	0.0699455	0.0566944	0.19288	4.16108e-05	0.84016	0.043648	0.00177483	259	127	11.2076	11.1849	1.16686	1.08882	-0.0226712	0.119962	575	103	11.1222	11.2602	1.25321	1.05029	0.138063	0.0278398
SDMA	HILIC-pos	HMDB0003334	49	62	54	1066	24.4272	23.3738	23.1843	24.1816	0.909594	0.846337	0.950505	0.995377	24.0856	24.5308	0.940766	1.1066	0.997368	-0.245564	0.807804	0.189564	1.24293	0.44516	2.04659e-11	0.109041	5.22325e-10	7.55368e-09	0.13363	3.28121e-08	260	127	24.249	24.7319	1.02229	1.20606	0.482911	0.000120041	576	103	24.0118	24.2827	0.89273	0.916459	0.270887	0.00839232
sebacate	HILIC-neg	HMDB0000792	50	62	54	1067	18.3681	18.8202	18.0384	18.3014	0.59867	1.14445	0.413465	0.530254	18.255	18.4702	0.500993	0.596726	0.262946	-0.0666913	-0.518761	0.781707	0.329637	0.215166	0.000529761	0.443745	0.00926087	0.00270631	0.000276487	7.31152e-08	261	127	18.3093	18.506	0.60316	0.609609	0.196751	0.000324433	576	103	18.2304	18.426	0.445512	0.580349	0.195566	0.00100264
serine	HILIC-pos	HMDB0000187	49	62	54	1066	13.38	12.1009	12.9429	13.0052	1.27009	0.843448	0.556901	0.843824	12.9954	13.0408	0.830017	0.893195	0.0622798	-0.374813	0.904318	-0.842038	0.437092	0.0453634	0.961822	0.0338361	5.49038e-15	0.0563353	1.47719e-09	0.525211	260	127	13.0967	13.1729	0.873196	0.881314	0.0761943	0.460546	576	103	12.9497	12.8779	0.806394	0.884957	-0.0718003	0.38406
SM(d18:1/14:0)	C8-pos	HMDB0012097	50	62	54	1066	16.9937	15.802	13.4996	16.8207	1.62511	1.44833	1.38725	1.66231	16.8096	16.8613	1.58646	1.91751	3.32117	-0.17301	1.01871	2.30247	3.49418	0.0516168	4.33176e-28	0.0520081	7.68549e-10	4.68514e-14	5.17364e-14	0.38498	261	126	16.9252	16.9056	1.89318	2.19733	-0.0196602	0.49356	576	103	16.7573	16.8071	1.42472	1.51542	0.0497892	0.861025
SM(d18:1/16:0)	C8-pos	HMDB0010169	50	62	54	1066	21.5314	19.8574	18.1424	21.1326	1.70133	1.55061	1.1715	1.71375	21.0993	21.2541	1.62986	1.98984	2.99013	-0.398808	1.2752	1.71492	3.38893	0.154777	1.42184e-27	0.00793892	8.2676e-12	3.84137e-14	5.03648e-11	0.0865919	261	126	21.3285	21.3937	1.92335	2.3041	0.0652423	0.278704	576	103	20.9955	21.0833	1.46795	1.51361	0.0878175	0.632432
SM(d18:1/16:1)	C8-pos	HMDB0240613	50	62	54	1066	17.9067	16.0145	14.3082	17.297	1.79427	1.60808	1.29882	1.71617	17.2867	17.3347	1.63275	1.99518	2.98883	-0.609709	1.28251	1.70632	3.59854	0.0479764	2.14441e-27	0.00068297	2.98134e-12	2.44249e-14	2.17481e-10	0.334947	261	126	17.5234	17.4363	1.90961	2.33289	-0.0870915	0.534828	576	103	17.1794	17.2103	1.47989	1.4833	0.0308793	0.914655
SM(d18:1/18:0)	C8-pos	HMDB0001348	50	62	54	1066	19.4382	18.2997	17.9878	18.8596	1.39733	1.2358	0.932478	1.31368	18.8454	18.9114	1.25664	1.5058	0.87177	-0.578595	0.559924	0.311846	1.45036	0.0660462	2.14561e-09	0.000497543	3.35403e-06	1.1148e-08	0.175088	0.48005	261	126	18.8765	18.962	1.51979	1.73673	0.0855181	0.260206	576	103	18.8313	18.8496	1.11843	1.16833	0.0182618	0.835816
SM(d18:1/18:1)	C8-pos	HMDB0012101	50	62	54	1066	17.5652	15.9419	15.4033	16.8451	1.67488	1.45596	1.08789	1.54202	16.8282	16.907	1.47942	1.75408	1.44184	-0.720105	0.903219	0.538618	2.16194	0.0788801	1.12198e-16	0.000789731	2.28903e-09	3.84071e-11	0.0170552	0.49731	261	126	16.9266	16.9698	1.75945	2.05425	0.0432066	0.479589	576	103	16.7835	16.8302	1.33266	1.30201	0.0466651	0.965633
SM(d18:1/20:0)	C8-pos	HMDB0012102	50	62	54	1066	17.825	16.003	15.3282	17.0684	1.71381	1.58764	1.13156	1.47613	17.0402	17.1715	1.42415	1.65158	1.74023	-0.756549	1.06547	0.674764	2.49678	0.131281	7.96194e-19	0.000348118	1.06273e-11	6.11933e-12	0.00641238	0.248855	261	126	17.2041	17.316	1.74764	1.87208	0.111897	0.362243	576	103	16.966	16.9948	1.24503	1.32096	0.0288083	0.998477
SM(d18:1/22:0)	C8-pos	HMDB0012103	50	62	54	1066	18.6974	16.3827	15.4281	17.7995	1.90708	1.8679	1.30382	1.7452	17.7606	17.9417	1.67387	1.98177	2.37142	-0.897852	1.41684	0.954579	3.26927	0.181056	3.08748e-22	0.000158705	6.44401e-13	3.33289e-13	0.00157557	0.0600823	261	126	18.0466	18.0831	1.94429	2.32844	0.0364098	0.334584	576	103	17.631	17.7687	1.51998	1.44217	0.137712	0.494027
SM(d18:1/22:1)	C8-pos	HMDB0012104	50	62	54	1066	18.2621	16.1028	15.2036	17.462	1.8716	1.74544	1.31369	1.63822	17.4278	17.5867	1.57065	1.86296	2.25832	-0.80018	1.35912	0.899202	3.0585	0.158833	1.30391e-21	0.000319685	3.05386e-13	1.45683e-12	0.00166776	0.101077	261	126	17.6119	17.6999	1.91236	2.16675	0.0879796	0.33023	576	103	17.3444	17.4482	1.38229	1.40328	0.103744	0.521986
SM(d18:1/24:0)	C8-pos	HMDB0011697	50	62	54	1066	18.4467	15.9835	14.86	17.4426	1.85855	1.89164	1.37348	1.63205	17.3977	17.6068	1.56982	1.83616	2.58259	-1.00404	1.45915	1.12344	3.58663	0.209062	2.20804e-23	7.63545e-06	8.71346e-13	6.9722e-14	0.000182888	0.0333077	261	126	17.6118	17.7314	1.90122	2.12507	0.119618	0.228039	576	103	17.3007	17.4543	1.385	1.39977	0.153572	0.345414
SM(d18:1/24:1)	C8-pos	HMDB0012107	50	62	54	1066	20.7755	18.7488	17.7386	20.0893	1.71554	1.67932	1.23833	1.67973	20.0333	20.2943	1.60273	1.92532	2.35072	-0.686182	1.34049	1.01022	3.0369	0.261019	8.22279e-23	0.000395403	5.30651e-13	5.3868e-13	0.000125236	0.00822113	261	126	20.2854	20.433	1.85733	2.25169	0.147589	0.141253	576	103	19.919	20.1245	1.46045	1.42115	0.205553	0.165465
sorbitol	HILIC-neg	HMDB0000247	50	62	54	1067	22.7085	22.9514	22.1507	22.3577	1.09789	1.7176	0.863797	2.00175	22.4161	22.1453	2.05592	1.77886	0.206977	-0.350764	-0.59373	0.800708	0.557741	-0.270789	0.0158349	1.57053e-05	2.83325e-05	0.0046532	0.0175753	0.206058	261	127	21.344	21.5455	1.09029	1.11871	0.201551	0.071763	576	103	22.9019	22.8848	2.20222	2.13499	-0.0170849	0.995648
sphinganine	HILIC-pos	HMDB0000269	49	62	54	1066	12.5767	10.9927	13.5081	11.6987	2.46679	3.5959	3.11245	3.96773	11.3143	13.0959	3.87198	4.00608	-1.80943	-0.878009	0.705976	-2.51541	-0.931419	1.78158	0.00295599	0.0118901	0.118528	0.0231082	0.000720127	2.50023e-08	260	127	16.524	16.3115	2.05246	2.04424	-0.212505	0.439934	576	103	8.96269	9.13099	1.43587	1.45592	0.168295	0.709723
sphingosine	HILIC-pos	HMDB0000252	49	62	54	1066	14.2558	14.0091	13.6455	13.6317	1.9573	2.13712	1.35636	1.89105	13.6151	13.6918	1.93443	1.72683	-0.013861	-0.624144	-0.377444	0.363583	0.610283	0.0766458	0.17737	0.00292771	0.127938	0.00243713	0.0384496	0.570542	260	127	13.9405	13.9443	1.49739	1.47612	0.00383147	0.396283	576	103	13.4683	13.3804	2.08678	1.95596	-0.0878948	0.75735
stearate	C18-neg	HMDB0000827	50	61	54	1064	26.9168	26.9116	26.9259	26.9282	0.0774093	0.0772886	0.0821976	0.0897633	26.9256	26.9375	0.0864228	0.100613	0.00227337	0.0113895	0.0165506	-0.0142773	-0.00911613	0.0118497	0.849238	0.308324	0.160298	0.372756	0.219717	0.213836	259	127	26.9485	26.9443	0.0901031	0.106324	-0.00421052	0.462052	575	103	26.9153	26.929	0.0827437	0.0929076	0.0137264	0.397614
suberate	HILIC-neg	HMDB0000893	50	62	54	1067	19.3007	19.8107	19.0256	19.2455	0.346817	1.16702	0.366864	0.433371	19.2216	19.3322	0.422856	0.460281	0.219886	-0.0551771	-0.565217	0.785103	0.275063	0.110607	0.000360021	0.0979006	0.00711919	0.000275988	0.000217929	0.00026892	261	127	19.1463	19.2929	0.390269	0.436998	0.146624	0.000769782	576	103	19.2558	19.3807	0.432845	0.485222	0.124965	0.0120214
succinate	HILIC-neg	HMDB0000254	50	62	54	1067	22.8216	22.5662	21.9797	22.6348	0.837169	0.893784	0.458394	0.680482	22.6192	22.6918	0.645399	0.794191	0.655091	-0.186774	0.0686304	0.58646	0.841865	0.0726118	1.92373e-13	0.191348	0.127383	8.19895e-09	2.68513e-06	0.410179	261	127	22.6738	22.6416	0.773174	0.857605	-0.0321183	0.463746	576	103	22.5944	22.7536	0.577355	0.70749	0.159173	0.0327449
succinyladenosine	HILIC-neg	HMDB0000912	50	62	54	1067	21.2585	21.5694	21.7307	20.8841	0.895721	0.868975	0.828336	1.07901	20.8745	20.919	1.04175	1.20674	-0.846622	-0.374371	-0.685305	-0.161317	-0.472251	0.0444413	1.0423e-08	0.0493554	1.19599e-09	0.00446739	0.969095	0.322098	261	127	20.5453	20.7061	1.17525	1.31432	0.160756	0.145732	576	103	21.0237	21.1814	0.939059	1.00471	0.157752	0.0672829
sucrose/lactose/trehalose	HILIC-neg	HMDB0000258	50	62	54	1067	16.5831	18.5246	15.0627	16.2798	1.8254	1.54827	1.51008	1.80485	16.1339	16.8109	1.71585	2.01359	1.21709	-0.303356	-2.24479	3.46188	1.52045	0.677022	6.71957e-07	0.292878	0	5.49007e-05	2.22045e-16	9.09507e-06	261	127	15.7394	16.5796	1.98371	2.23223	0.840211	0.00142852	576	103	16.3126	17.096	1.54873	1.673	0.783421	1.00538e-05
sulfamethoxazole	HILIC-pos	HMDB0015150	49	62	54	1066	13.7437	16.1719	14.0357	14.5959	1.86035	3.99732	2.68227	3.14726	14.5358	14.814	3.05373	3.46445	0.560175	0.85213	-1.57599	2.13616	-0.291955	0.278185	0.00572503	0.0635302	0.000871296	0.451566	9.3219e-05	0.719216	260	127	13.7565	13.7932	1.86994	2.04833	0.0366637	0.752012	576	103	14.8876	16.0727	3.40122	4.34355	1.1851	0.0291826
taurine	HILIC-pos	HMDB0000251	49	62	54	1066	17.9277	14.905	14.2001	16.4169	1.94272	1.12564	1.17057	1.18802	16.4317	16.3633	1.14553	1.33244	2.21684	-1.51076	1.51195	0.704887	3.7276	-0.0683416	6.79728e-25	1.18397e-10	1.25513e-18	8.9484e-14	0.00246539	0.836371	260	127	16.3173	16.3264	1.25254	1.43287	0.00904122	0.714493	576	103	16.4833	16.4089	1.09103	1.20248	-0.0743637	0.752583
taurochenodeoxycholate	C18-neg	HMDB0000951	50	61	54	1064	16.8941	13.2112	12.9852	16.6897	3.77076	4.25877	3.41681	3.5188	16.5163	17.3185	3.53286	3.40131	3.70458	-0.204315	3.47858	0.225995	3.90889	0.80215	1.0253e-11	0.656449	3.524e-11	8.45429e-07	0.825394	0.000807302	259	127	17.3157	17.3752	2.89232	3.39248	0.0594515	0.358596	575	103	16.1563	17.2486	3.7329	3.42747	1.09235	0.00432569
taurocholate	C18-neg	HMDB0000036	50	61	54	1064	12.9915	9.52792	8.44507	11.5257	3.90506	4.57842	4.71421	3.98782	11.3687	12.0952	3.97276	3.99908	3.08065	-1.4658	1.99781	1.08285	4.54645	0.726518	4.19547e-06	0.0151841	4.31502e-05	4.11906e-06	0.296702	0.00109763	259	127	12.0561	11.99	3.2088	3.73701	-0.0661629	0.39686	575	103	11.059	12.2249	4.23875	4.31545	1.16591	0.00174668
tetradecanedioate	C18-neg	HMDB0000872	50	61	54	1064	14.9395	14.918	14.8554	15.025	0.205082	0.303134	0.115501	0.337949	15.0035	15.103	0.309963	0.415779	0.169659	0.085507	0.106997	0.0626621	0.0841521	0.0994906	9.90713e-09	0.0438809	5.97853e-05	0.00693415	0.41325	4.24401e-05	259	127	15.0576	15.1605	0.397249	0.499226	0.102919	0.0241053	575	103	14.9791	15.0321	0.258036	0.266538	0.052919	0.00449549
TG(46:0)	C8-pos	HMDB0010411	50	62	54	1066	15.145	14.4392	14.6169	14.44	1.46449	1.14733	1.1965	1.02211	14.4247	14.496	1.05649	0.885009	-0.176838	-0.704913	0.000838596	-0.177677	0.528074	0.0712794	0.412222	2.52284e-05	0.719208	0.00394961	0.349589	0.13665	261	126	14.6045	14.5493	0.75552	0.643266	-0.0551924	0.432152	576	103	14.3433	14.4308	1.15905	1.11169	0.0875051	0.28817
TG(46:1)	C8-pos	HMDB0010412	50	62	54	1066	15.8677	13.811	13.7806	14.6215	2.11705	2.03169	1.61979	1.58513	14.5966	14.7127	1.59236	1.55847	0.840903	-1.24621	0.81047	0.0304334	2.08711	0.116181	2.14734e-06	4.22101e-06	1.63852e-05	1.14296e-07	0.846396	0.292686	261	126	14.7949	14.7058	1.57432	1.57749	-0.0890749	0.630512	576	103	14.5067	14.7212	1.59371	1.54253	0.214539	0.134653
TG(46:2)	C8-pos	HMDB0010419	50	62	54	1066	14.5007	11.2429	11.563	12.9644	2.75489	3.37207	2.4799	2.2681	12.9226	13.1171	2.28757	2.19354	1.40138	-1.53631	1.72145	-0.320066	2.9377	0.194516	1.52584e-06	3.38088e-06	3.15457e-06	1.02676e-07	0.752376	0.299347	261	126	13.188	13.0858	2.22026	2.22791	-0.1022	0.782625	576	103	12.8023	13.1554	2.30929	2.16099	0.353058	0.152167
TG(48:0)	C8-pos	HMDB0005356	50	62	54	1066	16.5198	15.3035	15.2338	15.6116	1.39364	1.21412	1.24317	0.984917	15.5795	15.7291	0.990426	0.957478	0.377858	-0.908211	0.30811	0.0697483	1.28607	0.149585	1.32268e-05	3.84842e-07	0.00222224	8.58158e-08	0.626211	0.0164053	261	126	15.7093	15.7738	0.83366	0.893019	0.0645498	0.673842	576	103	15.5207	15.6743	1.04921	1.03268	0.153641	0.0590442
TG(48:1)	C8-pos	HMDB0005359	50	62	54	1066	17.2228	15.2819	14.9352	16.2048	1.80977	1.84271	1.58972	1.27948	16.1803	16.2945	1.27004	1.31231	1.26958	-1.01797	0.922932	0.34665	2.28755	0.114205	2.82006e-12	6.70028e-06	3.46907e-07	3.91062e-09	0.308483	0.218907	261	126	16.1941	16.147	1.21512	1.34187	-0.0471383	0.680938	576	103	16.174	16.4749	1.29515	1.25823	0.300898	0.0253099
TG(48:2)	C8-pos	HMDB0005376	50	62	54	1066	17.4978	14.9731	14.5899	16.3575	2.25406	2.24981	1.78884	1.61609	16.3321	16.4504	1.59554	1.68943	1.76769	-1.14027	1.38446	0.383231	2.90796	0.118223	7.59488e-14	1.82901e-05	2.2834e-09	1.22754e-09	0.415862	0.343023	261	126	16.3486	16.3259	1.68336	1.80022	-0.0227792	0.989941	576	103	16.3247	16.6027	1.55558	1.53811	0.278005	0.117201
TG(48:3)	C8-pos	HMDB0005432	50	62	54	1066	14.962	10.7511	10.0751	13.6074	3.38745	4.04375	3.60336	2.57345	13.5872	13.6812	2.53421	2.71653	3.53231	-1.3546	2.85623	0.676082	4.88691	0.0940531	4.78769e-13	3.91352e-06	2.31379e-09	1.75031e-09	0.364975	0.296422	261	126	13.5395	13.3829	2.84055	3.13899	-0.156615	0.898908	576	103	13.6088	14.0461	2.38482	2.04351	0.437391	0.11274
TG(49:2)	C8-pos	HMDB0011706	50	62	54	1066	13.8079	11.2522	11.3828	12.5478	2.47513	2.81393	2.68353	2.0032	12.5187	12.6545	2.04658	1.83622	1.16499	-1.26009	1.29562	-0.130631	2.42508	0.135839	1.66496e-05	4.31757e-06	2.07319e-05	6.2396e-07	0.801164	0.458705	261	126	12.3231	12.447	1.93442	1.84523	0.123937	0.423394	576	103	12.6073	12.9083	2.09103	1.80164	0.301034	0.280564
TG(50:0)	C8-pos	HMDB0005357	50	62	54	1066	16.4511	14.9722	14.7239	15.3662	1.49537	1.38451	1.4466	1.1452	15.3376	15.4705	1.15639	1.09949	0.642302	-1.08495	0.393993	0.248309	1.72725	0.132894	1.40068e-08	1.67601e-07	0.000581768	4.39988e-09	0.199113	0.0294955	261	126	15.3771	15.4863	1.05801	1.08632	0.109191	0.308555	576	103	15.3197	15.4511	1.19877	1.12041	0.131451	0.0926257
TG(50:1)	C8-pos	HMDB0005360	50	62	54	1066	19.2041	16.9932	16.2877	18.3179	1.79951	1.90241	1.62182	1.30484	18.2642	18.514	1.26972	1.41154	2.03018	-0.886213	1.32465	0.705527	2.91639	0.249734	1.49787e-18	1.85504e-05	1.50431e-10	1.18735e-10	0.0313146	0.00224966	261	126	18.4408	18.4953	1.32916	1.58243	0.0545003	0.329268	576	103	18.1842	18.5368	1.23474	1.17642	0.352566	0.00638182
TG(50:2)	C8-pos	HMDB0005377	50	62	54	1066	19.2083	17.1229	16.3372	18.5997	1.78422	2.00659	1.79774	1.26613	18.5704	18.7068	1.22844	1.39294	2.26254	-0.608537	1.47683	0.785714	2.87108	0.136335	1.92895e-18	0.000295736	1.68769e-11	2.89472e-10	0.0213074	0.0366976	261	126	18.5676	18.5666	1.27129	1.56015	-0.00102983	0.461696	576	103	18.5717	18.8783	1.20964	1.14026	0.306562	0.0213919
TG(50:3)	C8-pos	HMDB0005433	50	62	54	1066	18.5546	15.5323	14.3429	17.655	2.48266	2.69417	2.37167	1.77318	17.6291	17.7493	1.6931	2.04068	3.31205	-0.899621	2.12266	1.18938	4.21167	0.120138	5.58553e-20	0.000109451	3.32246e-12	4.19322e-11	0.00928511	0.0949085	261	126	17.6411	17.5955	1.88985	2.38561	-0.0456664	0.556746	576	103	17.6237	17.9374	1.59772	1.5064	0.313719	0.103412
TG(50:4)	C8-pos	HMDB0005435	50	62	54	1066	15.2151	9.93488	7.14624	14.2508	4.30964	5.21203	4.97569	2.95934	14.2749	14.1627	2.7604	3.59977	7.10458	-0.964237	4.31595	2.78864	8.06882	-0.112168	4.68359e-20	2.11582e-05	4.38901e-12	3.15119e-11	0.00563303	0.184646	261	126	14.0724	13.6655	3.28249	4.35277	-0.406864	0.543451	576	103	14.3667	14.771	2.48585	2.25121	0.404311	0.127622
TG(51:1)	C8-pos	HMDB0042104	50	62	54	1066	14.3984	11.5388	11.0296	13.1649	2.0433	2.63566	2.34825	1.75762	13.1409	13.2527	1.76116	1.74565	2.13531	-1.23352	1.6261	0.509209	3.36883	0.111788	3.26008e-14	2.4831e-06	1.1662e-07	4.88725e-11	0.22021	0.148656	261	126	12.9704	13.0379	1.60382	1.80388	0.0675356	0.235036	576	103	13.2182	13.5154	1.82409	1.6423	0.297265	0.0806107
TG(51:2)	C8-pos	HMDB0005362	50	62	54	1066	15.7908	13.3332	13.0406	14.8864	2.02008	2.30505	1.86978	1.43401	14.8591	14.9862	1.44275	1.40017	1.84573	-0.90447	1.55314	0.292597	2.7502	0.127112	9.95529e-16	1.84943e-05	5.53888e-10	4.58322e-10	0.384864	0.217188	261	126	14.6564	14.7774	1.30949	1.44419	0.121015	0.28303	576	103	14.9509	15.2415	1.49127	1.30638	0.290627	0.0935819
TG(51:3)	C8-pos	HMDB0011701	50	62	54	1066	13.4415	8.79385	6.41015	12.3193	3.51141	4.77397	4.73367	2.8119	12.3258	12.2956	2.68505	3.23998	5.90913	-1.12223	3.52544	2.3837	7.03136	-0.0301452	2.40904e-16	5.5438e-06	3.13182e-09	5.22205e-11	0.00662775	0.176593	261	126	11.787	11.6171	2.90607	3.77402	-0.169933	0.23669	576	103	12.5699	13.1257	2.54398	2.17843	0.555779	0.0426955
TG(52:0)	C8-pos	HMDB0005365	50	62	54	1066	15.3077	14.6532	14.3067	14.6128	1.27128	1.34572	1.46063	1.13307	14.6157	14.6024	1.17609	0.961823	0.306128	-0.694823	-0.0403618	0.34649	1.00095	-0.0132811	0.00206643	1.06824e-05	0.406586	6.72687e-06	0.140949	0.30944	261	126	14.6346	14.6321	1.07423	0.951625	-0.00252782	0.578762	576	103	14.6071	14.5661	1.22025	0.977585	-0.0409989	0.692744
TG(52:1)	C8-pos	HMDB0005367	50	62	54	1066	18.6826	15.7889	15.0106	17.3753	2.12215	2.19861	1.80048	1.63109	17.3193	17.58	1.58936	1.76387	2.36465	-1.30736	1.58641	0.778241	3.67201	0.260728	2.90542e-19	3.22276e-06	3.64879e-11	3.69438e-12	0.0268332	0.0100514	261	126	17.3605	17.5426	1.73966	1.9759	0.182099	0.182389	576	103	17.3006	17.6257	1.5176	1.47179	0.325136	0.0288215
TG(52:2)	C8-pos	HMDB0005369	50	62	54	1066	20.5455	18.4351	17.6872	19.9426	1.68156	1.87946	1.6339	1.2484	19.8882	20.1412	1.21006	1.36396	2.25541	-0.602877	1.50743	0.747974	2.85829	0.253008	2.73961e-19	0.000185837	1.12352e-11	8.78635e-11	0.0209976	0.000553169	261	126	20.0767	20.1276	1.30635	1.57978	0.0508543	0.231803	576	103	19.8028	20.1579	1.1549	1.04858	0.355132	0.00467036
TG(52:3)	C8-pos	HMDB0005384	50	62	54	1066	20.6262	18.235	17.3252	20.031	1.81213	2.11158	1.79093	1.36637	19.9836	20.2041	1.31809	1.52052	2.7058	-0.595248	1.796	0.909802	3.30105	0.22049	9.78395e-21	0.000222728	3.02418e-12	1.72953e-11	0.013992	0.00194036	261	126	20.0979	20.1398	1.42452	1.79353	0.0419645	0.178289	576	103	19.9318	20.2827	1.26483	1.10205	0.350882	0.0131224
TG(52:4)	C8-pos	HMDB0005363	50	62	54	1066	21.9258	19.1217	18.1244	21.1379	2.10044	2.3217	1.81763	1.54902	21.0872	21.3233	1.49426	1.72546	3.01352	-0.787825	2.01627	0.997245	3.80134	0.236028	1.01754e-21	9.01184e-05	7.84287e-13	4.86811e-12	0.0112461	0.00645206	261	126	21.2442	21.3207	1.63876	2.02595	0.0764719	0.190963	576	103	21.0161	21.3264	1.41976	1.27473	0.310308	0.0629172
TG(52:5)	C8-pos	HMDB0005380	50	62	54	1066	16.277	11.4485	8.76128	15.4053	3.73718	4.56862	4.37639	2.57895	15.4276	15.3238	2.35119	3.28466	6.64404	-0.871669	3.95677	2.68726	7.5157	-0.103817	9.08863e-23	1.89853e-05	5.084e-13	3.0258e-12	0.0022082	0.109104	261	126	15.2812	14.9365	2.90453	4.05373	-0.344748	0.337744	576	103	15.4939	15.7976	2.05147	1.88851	0.303666	0.166131
TG(53:2)	C8-pos	HMDB0042196	50	62	54	1066	15.1958	11.0126	8.8503	14.0752	3.08701	4.01533	3.94601	2.33297	14.0521	14.1596	2.24182	2.64319	5.22492	-1.12054	3.06262	2.1623	6.34546	0.10752	1.54593e-19	1.94698e-05	4.90571e-11	9.93272e-12	0.00233397	0.0699672	261	126	13.7178	13.7357	2.45753	3.0744	0.0179748	0.212351	576	103	14.2036	14.6782	2.12189	1.88149	0.474568	0.0386036
TG(53:3)	C8-pos	HMDB0043058	50	62	54	1066	13.3453	8.54446	6.623	12.3356	3.46592	4.77669	4.48532	2.72718	12.3355	12.3359	2.59698	3.16416	5.71261	-1.00969	3.79115	1.92146	6.7223	0.000368225	1.01043e-17	7.53664e-06	5.24398e-10	4.21145e-11	0.0232014	0.116489	261	126	11.5884	11.4964	2.7673	3.68067	-0.0919978	0.137437	576	103	12.6741	13.3629	2.44431	1.96001	0.688816	0.00806748
TG(54:1)	C8-pos	HMDB0005395	50	62	54	1066	15.5229	11.875	11.0384	13.6463	2.3802	3.36463	2.69814	2.22335	13.582	13.8814	2.20065	2.29401	2.60796	-1.87655	1.77131	0.83665	4.48451	0.299385	7.42243e-14	3.4625e-08	3.95432e-06	4.64984e-12	0.192419	0.016839	261	126	13.5487	13.7657	2.22887	2.47993	0.216997	0.149836	576	103	13.5971	14.0229	2.18953	2.04685	0.425842	0.0290618
TG(54:2)	C8-pos	HMDB0005403	50	62	54	1066	18.7864	15.9047	15.2219	17.5734	2.08658	2.21612	1.80443	1.63372	17.4919	17.8713	1.59559	1.73743	2.3515	-1.21308	1.66869	0.682814	3.56458	0.379447	3.10534e-19	4.09106e-06	1.08968e-11	1.32172e-11	0.0720468	0.000681809	261	126	17.5491	17.8179	1.71344	1.9472	0.268761	0.0814745	576	103	17.4659	17.9366	1.54008	1.44678	0.47073	0.00320016
TG(54:3)	C8-pos	HMDB0005405	50	62	54	1066	19.9464	17.6629	17.1928	19.1225	1.78628	1.82014	1.45943	1.32441	19.049	19.3911	1.29155	1.40878	1.92969	-0.823846	1.45965	0.470038	2.75354	0.342086	1.11829e-18	3.6219e-05	6.51453e-12	2.06587e-10	0.215048	0.00020149	261	126	19.1885	19.3691	1.34628	1.57445	0.18063	0.125225	576	103	18.9858	19.418	1.26209	1.18199	0.432179	0.00127714
TG(54:4)	C8-pos	HMDB0005370	50	62	54	1066	19.2528	16.6848	15.9791	18.4691	1.85432	2.05985	1.68375	1.40072	18.4004	18.7201	1.35751	1.52547	2.48998	-0.783682	1.78426	0.705714	3.27366	0.319681	3.33205e-20	2.24283e-05	3.49713e-12	1.6539e-11	0.0738159	0.000259001	261	126	18.5248	18.687	1.43982	1.75733	0.162233	0.088947	576	103	18.3441	18.7605	1.31595	1.18915	0.416487	0.0030027
TG(54:5)	C8-pos	HMDB0005385	50	62	54	1066	16.1487	13.2879	11.3749	15.4453	2.02575	2.88905	2.79934	1.5405	15.4312	15.497	1.46451	1.79374	4.07042	-0.703339	2.15744	1.91298	4.77376	0.0657517	5.99921e-23	7.18347e-06	3.40943e-11	4.89608e-13	0.000327976	0.0850891	261	126	15.149	15.2308	1.67242	2.14074	0.0817763	0.0997254	576	103	15.5591	15.8225	1.34205	1.17531	0.263473	0.10434
TG(54:6)	C8-pos	HMDB0005391	50	62	54	1066	16.8992	12.5762	9.48957	15.8738	2.72232	3.78613	3.96484	2.13408	15.8776	15.86	1.98778	2.60483	6.38425	-1.02543	3.29758	3.08666	7.40968	-0.0175718	2.05283e-25	2.5328e-06	2.93349e-13	4.81837e-14	9.12648e-05	0.18465	261	126	15.5745	15.5318	2.39918	3.19329	-0.042726	0.177352	576	103	16.0149	16.2616	1.75541	1.54088	0.246649	0.356112
TG(54:7)	C8-pos	HMDB0005447	50	62	54	1066	14.7906	8.64095	5.63353	13.2928	4.24401	5.09947	3.84349	3.37845	13.3234	13.181	3.26805	3.76009	7.6593	-1.4978	4.65188	3.00742	9.15709	-0.142463	1.05134e-23	1.29411e-06	8.79966e-13	1.33449e-13	0.000683786	0.785126	261	126	12.2434	12.4544	4.04513	4.45178	0.21105	0.200963	576	103	13.8128	14.0698	2.71286	2.42203	0.256935	0.588489
TG(55:3)	C8-pos	HMDB0042466	50	62	54	1066	10.743	5.93799	4.64291	8.08255	4.35231	3.81261	3.514	3.80245	7.89258	8.7769	3.80146	3.73268	3.43964	-2.66042	2.14456	1.29508	6.10006	0.884321	5.49518e-11	2.89781e-06	5.3707e-06	9.17449e-10	0.0228981	0.00282594	261	126	6.86159	8.33098	4.03254	3.96464	1.4694	0.000608231	576	103	8.35975	9.3224	3.59952	3.36681	0.962646	0.0167196
TG(56:2)	C8-pos	HMDB0005404	50	62	54	1066	14.5093	11.6825	11.5835	12.6851	2.43689	2.32531	2.20336	1.79763	12.6074	12.9691	1.7696	1.87326	1.10162	-1.82422	1.00265	0.0989706	2.92584	0.361734	5.83845e-07	1.21581e-09	1.87772e-06	6.25027e-10	0.87684	0.00259628	261	126	12.89	13.1736	1.75413	1.87042	0.28361	0.0668222	576	103	12.4793	12.7189	1.7632	1.85517	0.239621	0.110959
TG(56:3)	C8-pos	HMDB0005410	50	62	54	1066	15.8963	13.0008	12.2819	14.3253	2.15414	2.08956	1.83677	1.69623	14.2329	14.6633	1.64611	1.83245	2.04342	-1.57101	1.32454	0.718885	3.61443	0.430431	6.06314e-18	2.52589e-07	2.71375e-10	4.14446e-12	0.00776185	0.000418777	261	126	14.3079	14.6635	1.86092	2.05807	0.355647	0.0443957	576	103	14.1989	14.663	1.5395	1.52155	0.464143	0.0053164
TG(56:4)	C8-pos	HMDB0005398	50	62	54	1066	16.0152	11.667	9.40225	14.3606	2.73428	3.25342	3.56268	2.2525	14.2941	14.6038	2.13755	2.62119	4.9584	-1.6546	2.69368	2.26472	6.613	0.309738	3.31747e-21	2.78859e-08	1.45999e-11	1.25078e-12	0.000462848	0.00125101	261	126	14.2225	14.4203	2.48472	3.06147	0.197759	0.0551462	576	103	14.3265	14.8284	1.96165	1.94404	0.501838	0.0104164
TG(56:5)	C8-pos	HMDB0005406	50	62	54	1066	16.0543	12.4363	9.56463	14.8617	2.54779	3.17867	3.40164	2.05614	14.8245	14.9976	1.97593	2.32564	5.29706	-1.19258	2.42534	2.87172	6.48965	0.173121	1.4978e-22	1.97617e-07	1.18663e-10	8.70415e-14	1.30677e-05	0.0248779	261	126	14.5155	14.6296	2.21998	2.7823	0.114072	0.103678	576	103	14.9645	15.4479	1.83985	1.49365	0.483343	0.0293444
TG(56:6)	C8-pos	HMDB0005456	50	62	54	1066	17.1325	13.5232	10.5145	16.2877	2.51548	3.32972	3.68449	1.93793	16.2801	16.3153	1.8007	2.37746	5.77314	-0.844815	2.76441	3.00873	6.61796	0.0352407	8.07686e-25	3.18088e-06	4.89382e-12	8.39329e-14	2.34115e-05	0.0394985	261	126	15.9682	15.9727	2.16351	2.90401	0.0044823	0.0832716	576	103	16.4214	16.7345	1.59175	1.40616	0.313069	0.105157
TG(56:7)	C8-pos	HMDB0005462	50	62	54	1066	17.0578	13.0975	9.57059	16.024	2.28482	3.66805	4.11201	1.98889	16.0386	15.9705	1.83979	2.46224	6.45337	-1.03383	2.92644	3.52693	7.48719	-0.068033	1.12662e-24	5.88776e-06	1.84435e-12	1.02141e-14	9.82575e-06	0.233113	261	126	15.4848	15.5076	2.16251	2.97445	0.0227927	0.0823262	576	103	16.2895	16.5368	1.61382	1.45631	0.247346	0.214392
TG(56:8)	C8-pos	HMDB0005392	50	62	54	1066	16.2703	11.1696	9.17074	14.8073	2.80921	4.08175	2.94328	2.61304	14.809	14.8008	2.49862	3.00039	5.63651	-1.46301	3.63763	1.99888	7.09952	-0.00827332	3.44244e-24	5.4071e-06	2.97302e-13	1.13243e-14	0.00413897	0.368891	261	126	14.1388	14.2904	2.86384	3.57889	0.151628	0.141121	576	103	15.1127	15.425	2.25214	1.92641	0.312303	0.387945
TG(58:6)	C8-pos	HMDB0005458	50	62	54	1066	13.1998	7.24126	4.61241	11.1119	3.70293	4.33642	3.18639	3.18404	11.0321	11.4037	3.12034	3.39798	6.49951	-2.08789	3.87066	2.62885	8.58739	0.371599	5.67284e-22	9.73823e-10	3.14465e-11	1.08802e-14	0.000567129	0.00567469	261	126	10.5962	11.0575	3.52206	3.84623	0.461284	0.0354219	576	103	11.2296	11.8272	2.90198	2.71125	0.59759	0.0300003
TG(58:7)	C8-pos	HMDB0005471	50	62	54	1066	13.3683	7.90074	5.9717	11.3347	3.38865	3.51259	2.36688	2.87482	11.2783	11.541	2.8042	3.11721	5.36303	-2.03352	3.434	1.92903	7.39655	0.262762	1.15285e-22	1.09544e-08	2.60671e-12	1.04361e-14	0.000686817	0.0320915	261	126	10.5334	11.0493	3.10696	3.53072	0.515833	0.0295863	576	103	11.6158	12.1427	2.58882	2.40399	0.526855	0.0536444
TG(58:9)	C8-pos	HMDB0005463	50	62	54	1066	14.2973	8.89885	6.22691	12.7778	3.37063	3.91017	2.96341	3.10321	12.7675	12.8154	3.0159	3.41016	6.5509	-1.51951	3.87896	2.67194	8.07041	0.0479348	1.62617e-23	7.1322e-06	9.30272e-13	2.42029e-14	6.47973e-06	0.225404	261	126	11.793	12.2516	3.54545	3.93954	0.458535	0.0560754	576	103	13.2091	13.5053	2.62945	2.47019	0.296178	0.295529
thiamine	HILIC-pos	HMDB0000235	49	62	54	1066	13.1883	12.195	12.3332	13.0577	1.53246	2.10226	1.75564	2.06289	13.1264	12.808	2.03888	2.13386	0.724457	-0.130635	0.862695	-0.138239	0.855091	-0.318389	0.00533656	0.851538	0.00113271	0.0135213	0.638025	0.0862676	260	127	12.6845	12.267	1.94596	2.00802	-0.417549	0.1139	576	103	13.3258	13.475	2.0501	2.10432	0.149224	0.22328
threitol	HILIC-neg	HMDB0004136	50	62	54	1067	23.3272	23.4433	23.7038	22.9519	0.504503	0.609338	0.606643	0.712313	22.9267	23.0436	0.661863	0.867132	-0.751915	-0.375376	-0.491431	-0.260483	-0.376539	0.116947	2.15383e-13	7.40563e-05	5.4383e-09	0.000320898	0.0283942	0.0995255	261	127	22.7501	22.927	0.784048	0.946819	0.176932	0.106225	576	103	23.0067	23.1874	0.581694	0.73683	0.180716	0.0367713
threonine	HILIC-pos	HMDB0000167	49	62	54	1066	15.3273	14.143	14.2118	15.2852	1.15674	0.741038	0.620403	0.91827	15.2619	15.3696	0.912974	0.934413	1.07337	-0.0421626	1.14215	-0.0687753	1.11554	0.107704	7.13366e-17	0.985158	5.78475e-19	6.38824e-07	0.735646	0.163644	260	127	15.4028	15.5051	0.975393	0.955056	0.102369	0.407423	576	103	15.1984	15.2026	0.876847	0.884568	0.00420072	0.899312
thymine	HILIC-neg	HMDB0000262	50	62	54	1067	21.845	20.9374	21.0482	21.4013	0.762277	0.50557	0.693248	0.651763	21.3303	21.6594	0.597483	0.767391	0.353107	-0.443772	0.46387	-0.110763	0.796879	0.329052	4.65529e-05	1.26743e-05	6.58731e-09	2.39458e-07	0.561134	3.38597e-09	261	127	21.3702	21.8113	0.67081	0.864142	0.441027	8.76231e-07	576	103	21.3123	21.4721	0.560808	0.579257	0.159871	0.00968775
tridecanoic acid	C18-neg	HMDB0000910	50	61	54	1064	13.0054	13.0095	12.9901	13.0083	0.0964558	0.0862575	0.0852224	0.104194	13.0061	13.0164	0.100301	0.117116	0.0182227	0.00285941	-0.0012058	0.0194285	0.0153633	0.0103107	0.161068	0.922784	0.792875	0.287447	0.218664	0.132365	259	127	12.9919	12.9902	0.0814324	0.101525	-0.00173012	0.518497	575	103	13.0124	13.0487	0.107181	0.127094	0.0362398	0.00478055
trigonelline	HILIC-pos	HMDB0000875	49	62	54	1066	11.8064	11.3204	10.6829	11.7654	2.04484	1.65005	1.53945	2.3461	11.8671	11.3958	2.27054	2.57393	1.08245	-0.0410223	0.445016	0.637435	1.12347	-0.471313	3.17911e-07	0.999457	0.00439568	4.74588e-05	0.0249866	0.0153588	260	127	11.5451	10.7827	2.50597	2.96846	-0.762352	0.0160184	576	103	12.0124	12.1517	2.14237	1.71577	0.139244	0.958461
trimethylamine-N-oxide	HILIC-pos	HMDB0000925	49	62	54	1066	24.0121	23.4755	23.6446	23.8791	1.35713	1.61567	1.7743	1.61942	23.7726	24.2664	1.58366	1.69105	0.234569	-0.132966	0.403663	-0.169094	0.367535	0.493767	0.122947	0.737745	0.0268807	0.128807	0.803308	0.000214555	260	127	24.139	24.4547	1.43609	1.72341	0.31571	0.101522	576	103	23.6072	24.0341	1.62017	1.62866	0.426929	0.0222384
tryptophan	HILIC-pos	HMDB0000929	49	62	54	1066	22.5188	20.1134	21.4888	20.3042	2.11153	2.00243	1.22663	2.3172	20.063	21.1808	2.30164	2.16121	-1.18458	-2.2146	0.190811	-1.37539	1.03003	1.11779	1.7737e-06	3.33014e-10	0.580805	0.00186908	3.5421e-07	5.95168e-12	260	127	19.9276	21.1125	2.38588	2.25208	1.18496	4.6478e-07	576	103	20.1241	21.265	2.26204	2.0514	1.14083	6.18337e-07
tyrosine	HILIC-pos	HMDB0000158	49	62	54	1066	24.53	22.734	22.2926	24.1248	1.23061	1.03006	0.731119	1.14597	24.0717	24.3177	1.11124	1.24786	1.83219	-0.405198	1.39079	0.441396	2.23738	0.245982	1.91427e-24	0.0455035	5.03963e-18	2.66454e-15	0.0296158	0.00195905	260	127	24.0091	24.3902	1.20303	1.37433	0.381131	0.00166435	576	103	24.1	24.2284	1.06712	1.07151	0.128336	0.276332
undecanedionate	C18-neg	HMDB0000888	50	61	54	1064	17.453	18.632	17.3986	17.8702	1.03956	1.4835	0.893851	0.987852	17.8483	17.9498	0.99795	0.948191	0.471653	0.417269	-0.761739	1.23339	0.0543836	0.10145	1.09864e-05	0.00600101	0.00143039	0.464842	4.48832e-06	0.161228	259	127	17.9885	18.046	0.611906	0.64356	0.0575155	0.080269	575	103	17.7852	17.8311	1.12433	1.21701	0.0459084	0.836686
uracil	HILIC-neg	HMDB0000300	50	62	54	1067	23.1488	22.1936	21.7396	22.5846	1.11638	0.537385	0.548991	0.643452	22.5605	22.6722	0.588329	0.808633	0.845022	-0.564148	0.390972	0.45405	1.40917	0.111691	4.0599e-18	2.63595e-05	1.61646e-06	3.51723e-11	8.90405e-05	0.106567	261	127	22.521	22.7467	0.704483	0.962135	0.225707	0.0530256	576	103	22.5785	22.5804	0.527069	0.555968	0.00194346	0.74762
urate	HILIC-neg	HMDB0000289	50	62	54	1067	26.4143	25.4856	24.5929	26.6296	1.12822	1.32294	0.989304	1.35777	26.5991	26.7406	1.32719	1.46133	2.03669	0.21534	1.14401	0.892681	1.82135	0.141514	8.2921e-26	0.20543	2.00848e-11	1.89111e-11	0.000388416	0.0388899	261	127	26.625	26.6742	1.23415	1.70506	0.049207	0.260451	576	103	26.5874	26.8226	1.36815	1.09122	0.235181	0.0724133
uridine	HILIC-neg	HMDB0000296	50	62	54	1067	19.5121	19.0235	18.7593	19.2728	1.1622	0.494859	0.617506	0.567718	19.2943	19.1945	0.578063	0.52211	0.513455	-0.23931	0.249236	0.264219	0.752765	-0.0997537	3.37148e-09	0.0706654	9.58745e-05	5.05135e-05	0.0287965	0.0036317	261	127	19.2479	19.1073	0.500904	0.519	-0.140646	0.0082928	576	103	19.3153	19.3021	0.609071	0.508056	-0.0132022	0.537344
urocanic acid	HILIC-pos	HMDB0000301	49	62	54	1066	13.6373	13.3366	14.0267	13.9218	1.39594	1.35139	1.36193	1.40618	13.8234	14.2794	1.35549	1.52728	-0.104977	0.284477	0.585136	-0.690113	-0.389454	0.456056	0.606327	0.131054	0.000304064	0.132166	0.00726608	1.01046e-05	260	127	14.4012	14.7378	1.33481	1.48106	0.336571	0.0101699	576	103	13.5625	13.7142	1.28315	1.39394	0.15172	0.384507
valine	HILIC-pos	HMDB0000883	49	62	54	1066	25.668	23.8453	23.3963	25.5301	1.27986	1.03596	0.540464	1.18258	25.4989	25.6436	1.12643	1.36413	2.13378	-0.137902	1.68477	0.449008	2.27168	0.144765	1.81895e-28	0.46704	2.70972e-21	3.55271e-15	0.0200916	0.0519867	260	127	25.6466	25.8811	1.254	1.48762	0.234531	0.0315958	576	103	25.4322	25.3508	1.05828	1.1346	-0.0813657	0.616989
warfarin	HILIC-pos	HMDB0001935	49	62	54	1066	7.90688	8.20471	8.77768	8.72065	2.15522	2.25008	1.40979	2.19855	8.69059	8.82991	2.26242	1.94952	-0.0570322	0.813764	0.515939	-0.572971	-0.870796	0.139321	0.678945	0.00103299	0.0138467	0.0082338	0.0831008	0.504611	260	127	8.70852	8.72478	1.28434	1.38213	0.016258	0.86284	576	103	8.68249	8.95953	2.58646	2.47836	0.27704	0.192898
xanthine	HILIC-neg	HMDB0000292	50	62	54	1067	24.2673	23.5628	22.5028	23.7448	1.07174	0.705831	0.637817	0.762045	23.742	23.7549	0.711521	0.924613	1.24198	-0.522507	0.182059	1.05992	1.76449	0.0128276	5.4217e-23	0.000568649	0.0196466	8.08242e-14	3.20655e-12	0.632231	261	127	23.6024	23.7864	0.761048	0.83471	0.183926	0.0307376	576	103	23.8053	23.716	0.679198	1.02758	-0.0892644	0.519508
xanthopterin	HILIC-pos		49	62	54	1066	14.0217	13.1938	9.73581	14.6534	1.36447	1.54141	2.37355	1.73853	14.7264	14.3882	1.64909	2.01255	4.91762	0.631698	1.45961	3.45801	4.28592	-0.338196	6.4866e-30	0.000370124	1.87642e-11	8.88178e-16	6.12843e-14	0.0370504	260	127	14.2754	14.2532	1.78023	2.2007	-0.022163	0.675881	576	103	14.93	14.5546	1.54537	1.74935	-0.375365	0.058207
xanthosine	HILIC-pos	HMDB0000299	49	62	54	1066	23.5137	23.0365	22.4677	23.4554	0.72419	1.1847	1.85523	1.19132	23.4702	23.4018	1.11308	1.44191	0.98774	-0.0583399	0.418857	0.568883	1.04608	-0.06841	7.71693e-11	0.444835	0.000197734	4.88486e-06	0.00421626	0.704527	260	127	23.5063	23.3804	1.33381	1.52579	-0.125902	0.462607	576	103	23.4538	23.4281	0.998479	1.33819	-0.0257705	0.447418

## Sheet: Secondary_analysis
Summary Statistics Metabolites Secondary Analysis of re-annotated fatty acids and carnitines
Means are based on log2(x+1) transformed abundances.
				Combined cohorts																												Indonesia								Vietnam
Metabolite Information				Patient Groups (n)				Means Patient Groups				Standard Deviations Patient Groups				Means Survival TBM		Stds Survival TBM		Log2 Fold Changes						P-Values Comparison of Means (Wilcoxon) (unadjusted)						N		Means Survival TBM		Std Survival TBM		Log2 Fold Changes	P-value	N		Means Survival TBM		Std Survival TBM		Log2 Fold Changes	P-value
Metabolite	Method	HMDB_ID	Class	Bacterial meningitis	Cryptococcal meningitis	Non-infectious control	TBM	Bacterial meningitis_Mean	Cryptococcal meningitis_Mean	Non-infectious control_Mean	TBM_Mean	Bacterial meningitis_Std	Cryptococcal meningitis_Std	Non-infectious control_Std	TBM_Std	Survivor_Mean	Non-survivor_Mean	Survivor_Std	Non-survivor_Std	log2_FC_TBM_NIC	log2_FC_TBM_BM	log2_FC_TBM_CM	log2_FC_CM_NIC	log2_FC_BM_NIC	log2_FC_nonSurv_surv	p_value_TBM_NIC	p_value_TBM_BM	p_value_TBM_CM	p_value_BM_NIC	p_value_CM_NIC	p_value_TBM_survival	Survivor_Indonesia	Non-survivor_Indonesia	Mean_Survivor_Indonesia	Mean_Non-survivor_Indonesia	Std_Survivor_Indonesia	Std_Non-survivor_Indonesia	log2_FC_nonsurv_surv_Indonesia	p_value_TBM_survival_Indonesia	Survivor_Vietnam	Non-survivor_Vietnam	Mean_Survivor_Vietnam	Mean_Non-survivor_Vietnam	Std_Survivor_Vietnam	Std_Non-survivor_Vietnam	log2_FC_nonsurv_surv_Vietnam	p_value_TBM_survival_Vietnam
FA 6:0	HILIC-neg	HMDB0000448	Fatty Acid	50	62	54	1067	19.7736	19.6674	19.3755	19.8355	0.589387	0.547565	0.427396	0.619503	19.8307	19.853	0.621554	0.613005	0.459992	0.0619085	0.16811	0.291882	0.398083	0.0222964	2.20143e-09	0.650207	0.0495274	8.50787e-05	0.00101012	0.472457	261	127	19.6202	19.6716	0.547372	0.53541	0.0513681	0.315953	576	103	19.926	20.0766	0.63007	0.630899	0.150605	0.0184961
FA 10:0	C18-neg	HMDB0000511	Fatty Acid	50	61	54	1064	13.2726	13.2927	13.2552	13.2866	0.0987777	0.151278	0.0890991	0.129113	13.2899	13.2746	0.124277	0.14497	0.031384	0.014	-0.00615371	0.0375377	0.017384	-0.0152939	0.0601438	0.576726	0.917862	0.327499	0.326738	0.0030595	259	127	13.2395	13.2262	0.0857308	0.0813321	-0.013338	0.10194	575	103	13.3126	13.3343	0.1321	0.180275	0.0217029	0.517245
[truncated: 79 more rows]
